# Supplementary material for: Differential microRNA profiles in elderly males with seborrheic dermatitis
Source: Sci Rep. 2022 Dec 8;12:21241. doi: 10.1038/s41598-022-24383-3 (PMC9732001; doi:10.1038/s41598-022-24383-3)
Supplement: Supplementary file 1 — Supplementary Table 1. [file 41598_2022_24383_MOESM1_ESM.xlsx]

## Sheet: Sheet1
probeset_id	Normalized intensities (log2 scale, Absent cells were deleted by DABG analysis)										Statistics						Probe information
	UDM_L	CBY_L	JJH_L	JBM_L	HYG_L	UDM_P	CBY_P	JJH_P	JBM_P	HYG_P	Mean of L (log2 scale)	Mean of P (log2 scale)	Mean of L and P (log 2 scale)	Fold change of L over P (log2 scale)	p-value	q-value	Probe Set Name	Accession	Transcript ID(Array Design)	Sequence Type	Species Scientific Name	Alignments	Sequence Length	Sequence	Genome Context	Clustered miRNAs within 10kb	Target Genes	GeneChip Array	Annotation Date	Sequence Source
20500115	8.65441	8.34242	10.5161	10.8607	10.5258	7.55829	8.35494	10.4473	10.5698	9.97809	9.77989	9.38169	9.58079	0.3982	0.117012	0.680989	MIMAT0000063_st	MIMAT0000063	hsa-let-7b-5p	miRNA	Homo sapiens	chr22:46509571-46509592 (+)	22	UGAGGUAGUAGGUUGUGUGGUU	ENST00000360737 // sense // exon // 5 /// OTTHUMT00000316781 // sense // exon // 5	hsa-let-7a-3 // chr22:46508629-46508702 (+) /// hsa-let-7b // chr22:46509566-46509648 (+) /// hsa-mir-4763 // chr22:46509446-46509537 (+)	microcosm // ENST00000339727 // --- // predicted /// microcosm // ENST00000342174 // --- // predicted /// microcosm // ENST00000342688 // --- // predicted /// microcosm // ENST00000359659 // --- // predicted /// microcosm // ENST00000366941 // --- // predicted /// microcosm // ENST00000369142 // --- // predicted /// microcosm // ENST00000371784 // --- // predicted /// microcosm // ENST00000372937…	miRNA-4_0	Sep 22, 2016	miRBase
20500117	8.07588	7.81198	9.54286	9.86593	9.66308	6.73722	7.43477	9.63853	9.53973	8.92985	8.99195	8.45602	8.72398	0.535926	0.0892528	0.664698	MIMAT0000064_st	MIMAT0000064	hsa-let-7c-5p	miRNA	Homo sapiens	chr21:17912158-17912179 (+)	22	UGAGGUAGUAGGUUGUAUGGUU	ENST00000362160 // sense // exon // 1 /// ENST00000400178 // sense // intron // 5 /// ENST00000418813 // sense // intron // 3 /// ENST00000428669 // sense // intron // 5 /// ENST00000441820 // sense // intron // 1 /// ENST00000445461 // sense // intron // 5 /// ENST00000453910 // sense // intron // 3 /// ENST00000456342 // sense // intron // 6 /// ENST00000458468 // sense // intron // 6 /// ENST0…	hsa-let-7c // chr21:17912148-17912231 (+) /// hsa-mir-99a // chr21:17911409-17911489 (+)	microcosm // ENST00000257935 // --- // predicted /// microcosm // ENST00000320415 // --- // predicted /// microcosm // ENST00000339727 // --- // predicted /// microcosm // ENST00000342174 // --- // predicted /// microcosm // ENST00000359659 // --- // predicted /// microcosm // ENST00000369142 // --- // predicted /// microcosm // ENST00000371784 // --- // predicted /// microcosm // ENST00000372937…	miRNA-4_0	Sep 22, 2016	miRBase
20500119	5.79098	5.4746	7.25114	7.43468	7.23245	5.25641	5.58632	7.32743	7.10193	6.85968	6.63677	6.42635	6.53156	0.210416	0.177967	0.733018	MIMAT0000065_st	MIMAT0000065	hsa-let-7d-5p	miRNA	Homo sapiens	chr9:96941123-96941144 (+)	22	AGAGGUAGUAGGUUGCAUAGUU	ENST00000416309 // antisense // intron // 3 /// ENST00000602602 // antisense // intron // 2 /// ENST00000602703 // sense // intron // 1 /// OTTHUMT00000053172 // antisense // intron // 3 /// OTTHUMT00000467607 // antisense // intron // 2 /// OTTHUMT00000467752 // sense // intron // 1	hsa-let-7a-1 // chr9:96938239-96938318 (+) /// hsa-let-7d // chr9:96941116-96941202 (+) /// hsa-let-7f-1 // chr9:96938629-96938715 (+)	microcosm // ENST00000299415 // --- // predicted /// microcosm // ENST00000302336 // --- // predicted /// microcosm // ENST00000304108 // --- // predicted /// microcosm // ENST00000320415 // --- // predicted /// microcosm // ENST00000328302 // --- // predicted /// microcosm // ENST00000339727 // --- // predicted /// microcosm // ENST00000355709 // --- // predicted /// microcosm // ENST00000359659…	miRNA-4_0	Sep 22, 2016	miRBase
20500121	4.96852	4.67121	7.13721	7.46288	6.96423	4.59504	4.82192	6.72151	7.03721	6.19732	6.24081	5.8746	6.05771	0.36621	0.0677337	0.572924	MIMAT0000066_st	MIMAT0000066	hsa-let-7e-5p	miRNA	Homo sapiens	chr19:52196046-52196067 (+)	22	UGAGGUAGGAGGUUGUAUAGUU	ENST00000602324 // antisense // exon // 1 /// OTTHUMT00000467329 // antisense // exon // 1	hsa-let-7e // chr19:52196039-52196117 (+) /// hsa-mir-125a // chr19:52196507-52196592 (+) /// hsa-mir-99b // chr19:52195865-52195934 (+)	microcosm // ENST00000329615 // --- // predicted /// microcosm // ENST00000359659 // --- // predicted /// microcosm // ENST00000369142 // --- // predicted /// microcosm // ENST00000371784 // --- // predicted /// microcosm // ENST00000374577 // --- // predicted /// microcosm // ENST00000382175 // --- // predicted /// microcosm // ENST00000260257 // A0PJW7_HUMAN // predicted /// microcosm // ENST00…	miRNA-4_0	Sep 22, 2016	miRBase
20500123	4.48211	4.07465	2.3148	4.78492	5.05513	2.93398	3.84386	5.2843	3.89143	4.43988	4.14232	4.07869	4.11051	0.063632	0.939532	0.969544	MIMAT0000067_st	MIMAT0000067	hsa-let-7f-5p	miRNA	Homo sapiens	chr9:96938635-96938656 (+) /// chrX:53584207-53584228 (-)	22	UGAGGUAGUAGAUUGUAUAGUU	ENST00000602703 // sense // intron // 1 /// OTTHUMT00000467752 // sense // intron // 1 /// ENST00000262854 // sense // intron // 60 /// ENST00000342160 // sense // intron // 59 /// ENST00000427052 // sense // intron // 34 /// OTTHUMT00000056766 // sense // intron // 59 /// OTTHUMT00000056767 // sense // intron // 34	hsa-let-7a-1 // chr9:96938239-96938318 (+) /// hsa-let-7d // chr9:96941116-96941202 (+) /// hsa-let-7f-1 // chr9:96938629-96938715 (+) /// hsa-let-7f-2 // chrX:53584153-53584235 (-) /// hsa-mir-98 // chrX:53583184-53583302 (-)	microcosm // ENST00000328302 // --- // predicted /// microcosm // ENST00000342174 // --- // predicted /// microcosm // ENST00000342688 // --- // predicted /// microcosm // ENST00000355607 // --- // predicted /// microcosm // ENST00000355709 // --- // predicted /// microcosm // ENST00000359659 // --- // predicted /// microcosm // ENST00000359808 // --- // predicted /// microcosm // ENST00000369142…	miRNA-4_0	Sep 22, 2016	miRBase
20500126	1.44105		0.88647		0.97229	1.49209		1.40863		1.31338	1.09994	1.4047	1.25232	-0.304763	0.156466	0.71419	MIMAT0000068_st	MIMAT0000068	hsa-miR-15a-5p	miRNA	Homo sapiens	chr13:50623303-50623324 (-)	22	UAGCAGCACAUAAUGGUUUGUG	ENST00000235290 // sense // intron // 4 /// ENST00000421758 // sense // exon // 3 /// ENST00000425586 // sense // intron // 4 /// ENST00000433070 // sense // intron // 3 /// ENST00000443587 // sense // intron // 5 /// ENST00000449579 // sense // exon // 4 /// ENST00000458725 // sense // intron // 4 /// OTTHUMT00000044954 // sense // intron // 3 /// OTTHUMT00000044955 // sense // exon // 3 /// OTT…	hsa-mir-15a // chr13:50623255-50623337 (-) /// hsa-mir-16-1 // chr13:50623109-50623197 (-)	microcosm // ENST00000302092 // --- // predicted /// microcosm // ENST00000308935 // --- // predicted /// microcosm // ENST00000312710 // --- // predicted /// microcosm // ENST00000315806 // --- // predicted /// microcosm // ENST00000317414 // --- // predicted /// microcosm // ENST00000320925 // --- // predicted /// microcosm // ENST00000327926 // --- // predicted /// microcosm // ENST00000328448…	miRNA-4_0	Sep 22, 2016	miRBase
20500128	5.87991	5.54569	6.73539	6.03505	5.98441	4.73114	5.24495	6.61253	6.16412	5.95395	6.03609	5.74134	5.88871	0.294752	0.259544	0.733018	MIMAT0000069_st	MIMAT0000069	hsa-miR-16-5p	miRNA	Homo sapiens	chr13:50623163-50623184 (-) /// chr3:160122542-160122563 (+)	22	UAGCAGCACGUAAAUAUUGGCG	ENST00000235290 // sense // intron // 4 /// ENST00000425586 // sense // intron // 4 /// ENST00000433070 // sense // intron // 3 /// ENST00000443587 // sense // intron // 5 /// ENST00000458725 // sense // intron // 4 /// OTTHUMT00000044954 // sense // intron // 3 /// OTTHUMT00000044957 // sense // intron // 4 /// OTTHUMT00000044958 // sense // intron // 5 /// OTTHUMT00000044961 // sense // intron …	hsa-mir-15a // chr13:50623255-50623337 (-) /// hsa-mir-16-1 // chr13:50623109-50623197 (-) /// hsa-mir-16-2 // chr3:160122533-160122613 (+) /// hsa-mir-15b // chr3:160122376-160122473 (+)	microcosm // ENST00000300912 // --- // predicted /// microcosm // ENST00000312710 // --- // predicted /// microcosm // ENST00000315018 // --- // predicted /// microcosm // ENST00000315806 // --- // predicted /// microcosm // ENST00000317414 // --- // predicted /// microcosm // ENST00000325122 // --- // predicted /// microcosm // ENST00000334042 // --- // predicted /// microcosm // ENST00000339271…	miRNA-4_0	Sep 22, 2016	miRBase
20500130	5.09181	3.56347	6.10521	5.85133	5.43251	3.65792	3.62539	5.71478	5.5834	4.89692	5.20887	4.69568	4.95227	0.513184	0.109774	0.680989	MIMAT0000070_st	MIMAT0000070	hsa-miR-17-5p	miRNA	Homo sapiens	chr13:92002872-92002894 (+)	23	CAAAGUGCUUACAGUGCAGGUAG	ENST00000400282 // sense // intron // 3 /// ENST00000581816 // sense // exon // 3 /// ENST00000582141 // sense // exon // 2 /// OTTHUMT00000045448 // sense // intron // 3 /// OTTHUMT00000442497 // sense // exon // 2 /// OTTHUMT00000442498 // sense // exon // 3	hsa-mir-17 // chr13:92002859-92002942 (+) /// hsa-mir-18a // chr13:92003005-92003075 (+) /// hsa-mir-19a // chr13:92003145-92003226 (+) /// hsa-mir-19b-1 // chr13:92003446-92003532 (+) /// hsa-mir-20a // chr13:92003319-92003389 (+) /// hsa-mir-92a-1 // chr13:92003568-92003645 (+)	microcosm // ENST00000260968 // --- // predicted /// microcosm // ENST00000295251 // --- // predicted /// microcosm // ENST00000300515 // --- // predicted /// microcosm // ENST00000306804 // --- // predicted /// microcosm // ENST00000310391 // --- // predicted /// microcosm // ENST00000312528 // --- // predicted /// microcosm // ENST00000314893 // --- // predicted /// microcosm // ENST00000317000…	miRNA-4_0	Sep 22, 2016	miRBase
20500132	0.86932		1.65318	1.31146	1.72547	0.90907		1.5287	1.11653	1.42306	1.38986	1.24434	1.3171	0.145518	0.13569	0.680989	MIMAT0000072_st	MIMAT0000072	hsa-miR-18a-5p	miRNA	Homo sapiens	chr13:92003010-92003032 (+)	23	UAAGGUGCAUCUAGUGCAGAUAG	ENST00000362310 // sense // exon // 1 /// ENST00000400282 // sense // intron // 3 /// ENST00000581816 // sense // exon // 3 /// ENST00000582141 // sense // exon // 2 /// OTTHUMT00000045448 // sense // intron // 3 /// OTTHUMT00000442497 // sense // exon // 2 /// OTTHUMT00000442498 // sense // exon // 3	hsa-mir-17 // chr13:92002859-92002942 (+) /// hsa-mir-18a // chr13:92003005-92003075 (+) /// hsa-mir-19a // chr13:92003145-92003226 (+) /// hsa-mir-19b-1 // chr13:92003446-92003532 (+) /// hsa-mir-20a // chr13:92003319-92003389 (+) /// hsa-mir-92a-1 // chr13:92003568-92003645 (+)	microcosm // ENST00000273343 // --- // predicted /// microcosm // ENST00000274299 // --- // predicted /// microcosm // ENST00000327138 // --- // predicted /// microcosm // ENST00000329788 // --- // predicted /// microcosm // ENST00000333401 // --- // predicted /// microcosm // ENST00000340191 // --- // predicted /// microcosm // ENST00000358347 // --- // predicted /// microcosm // ENST00000360914…	miRNA-4_0	Sep 22, 2016	miRBase
20500137	4.31559	2.89497	5.37278	4.46015	5.11814	3.65792	2.72642	4.89105	4.17043	4.68196	4.43233	4.02556	4.22894	0.40677	0.00825633	0.475263	MIMAT0000074_st	MIMAT0000074	hsa-miR-19b-3p	miRNA	Homo sapiens	chr13:92003499-92003521 (+) /// chrX:133303713-133303735 (-)	23	UGUGCAAAUCCAUGCAAAACUGA	ENST00000400282 // sense // intron // 3 /// ENST00000581816 // sense // exon // 3 /// ENST00000582141 // sense // exon // 2 /// OTTHUMT00000045448 // sense // intron // 3 /// OTTHUMT00000442497 // sense // exon // 2 /// OTTHUMT00000442498 // sense // exon // 3 /// ENST00000385077 // sense // exon // 1	hsa-mir-17 // chr13:92002859-92002942 (+) /// hsa-mir-18a // chr13:92003005-92003075 (+) /// hsa-mir-19a // chr13:92003145-92003226 (+) /// hsa-mir-19b-1 // chr13:92003446-92003532 (+) /// hsa-mir-20a // chr13:92003319-92003389 (+) /// hsa-mir-92a-1 // chr13:92003568-92003645 (+) /// hsa-mir-19b-2 // chrX:133303701-133303796 (-) /// hsa-mir-92a-2 // chrX:133303568-133303642 (-) /// hsa-mir-106a /…	microcosm // ENST00000247761 // --- // predicted /// microcosm // ENST00000299589 // --- // predicted /// microcosm // ENST00000301828 // --- // predicted /// microcosm // ENST00000334002 // --- // predicted /// microcosm // ENST00000335055 // --- // predicted /// microcosm // ENST00000340134 // --- // predicted /// microcosm // ENST00000354259 // --- // predicted /// microcosm // ENST00000354937…	miRNA-4_0	Sep 22, 2016	miRBase
20500139	4.55677	3.02661	6.0564	5.76613	5.54127	3.49609	3.02461	5.38818	5.21922	5.08312	4.98944	4.44224	4.71584	0.547192	0.0327874	0.572924	MIMAT0000075_st	MIMAT0000075	hsa-miR-20a-5p	miRNA	Homo sapiens	chr13:92003326-92003348 (+)	23	UAAAGUGCUUAUAGUGCAGGUAG	ENST00000400282 // sense // intron // 3 /// ENST00000581816 // sense // exon // 3 /// ENST00000582141 // sense // exon // 2 /// OTTHUMT00000045448 // sense // intron // 3 /// OTTHUMT00000442497 // sense // exon // 2 /// OTTHUMT00000442498 // sense // exon // 3	hsa-mir-17 // chr13:92002859-92002942 (+) /// hsa-mir-18a // chr13:92003005-92003075 (+) /// hsa-mir-19a // chr13:92003145-92003226 (+) /// hsa-mir-19b-1 // chr13:92003446-92003532 (+) /// hsa-mir-20a // chr13:92003319-92003389 (+) /// hsa-mir-92a-1 // chr13:92003568-92003645 (+)	microcosm // ENST00000260968 // --- // predicted /// microcosm // ENST00000295251 // --- // predicted /// microcosm // ENST00000306804 // --- // predicted /// microcosm // ENST00000310391 // --- // predicted /// microcosm // ENST00000312528 // --- // predicted /// microcosm // ENST00000314893 // --- // predicted /// microcosm // ENST00000316405 // --- // predicted /// microcosm // ENST00000317182…	miRNA-4_0	Sep 22, 2016	miRBase
20500144	2.41796	1.76656	4.25353	4.42232	3.97289	1.49209	2.41858	3.88675	3.55199	3.49015	3.36665	2.96791	3.16728	0.39874	0.23291	0.733018	MIMAT0000077_st	MIMAT0000077	hsa-miR-22-3p	miRNA	Homo sapiens	chr17:1617208-1617229 (-)	22	AAGCUGCCAGUUGAAGAACUGU	ENST00000334146 // sense // exon // 3 /// ENST00000362190 // sense // exon // 1 /// ENST00000570416 // sense // exon // 2 /// ENST00000571091 // sense // exon // 2 /// ENST00000571595 // sense // exon // 2 /// ENST00000573075 // sense // exon // 3 /// ENST00000573127 // sense // exon // 3 /// ENST00000574016 // sense // exon // 3 /// ENST00000574306 // sense // exon // 2 /// ENST00000575626 // se…	---	microcosm // ENST00000242475 // --- // predicted /// microcosm // ENST00000334716 // --- // predicted /// microcosm // ENST00000339579 // --- // predicted /// microcosm // ENST00000341817 // --- // predicted /// microcosm // ENST00000356730 // --- // predicted /// microcosm // ENST00000361014 // --- // predicted /// microcosm // ENST00000377365 // --- // predicted /// microcosm // ENST00000381684…	miRNA-4_0	Sep 22, 2016	miRBase
20500146	7.14211	7.15496	8.24523	8.38883	8.63252	6.45811	6.81376	8.63311	8.45249	8.29695	7.91273	7.73088	7.82181	0.181846	0.381767	0.790237	MIMAT0000078_st	MIMAT0000078	hsa-miR-23a-3p	miRNA	Homo sapiens	chr19:13947409-13947429 (-)	21	AUCACAUUGCCAGGGAUUUCC	---	hsa-mir-23a // chr19:13947401-13947473 (-) /// hsa-mir-24-2 // chr19:13947101-13947173 (-) /// hsa-mir-27a // chr19:13947254-13947331 (-)	microcosm // ENST00000244321 // --- // predicted /// microcosm // ENST00000272235 // --- // predicted /// microcosm // ENST00000302336 // --- // predicted /// microcosm // ENST00000327353 // --- // predicted /// microcosm // ENST00000327878 // --- // predicted /// microcosm // ENST00000328297 // --- // predicted /// microcosm // ENST00000329113 // --- // predicted /// microcosm // ENST00000333156…	miRNA-4_0	Sep 22, 2016	miRBase
20500148	8.36071	7.48817	8.8646	8.72752	8.66603	6.88585	7.83926	8.63026	8.59244	8.25953	8.42141	8.04147	8.23144	0.379938	0.275787	0.733018	MIMAT0000080_st	MIMAT0000080	hsa-miR-24-3p	miRNA	Homo sapiens	chr19:13947103-13947124 (-) /// chr9:97848346-97848367 (+)	22	UGGCUCAGUUCAGCAGGAACAG	ENST00000297979 // sense // intron // 14 /// ENST00000375315 // sense // intron // 15 /// ENST00000384885 // antisense // exon // 1 /// ENST00000428313 // sense // intron // 15 /// ENST00000463372 // sense // intron // 5 /// ENST00000468164 // sense // intron // 4 /// ENST00000471978 // sense // intron // 5 /// ENST00000478473 // sense // exon // 7 /// OTTHUMT00000053196 // sense // intron // 5 /…	hsa-mir-24-1 // chr9:97848303-97848370 (+) /// hsa-mir-23b // chr9:97847490-97847586 (+) /// hsa-mir-27b // chr9:97847727-97847823 (+) /// hsa-mir-3074 // chr9:97848296-97848376 (-) /// hsa-mir-23a // chr19:13947401-13947473 (-) /// hsa-mir-24-2 // chr19:13947101-13947173 (-) /// hsa-mir-27a // chr19:13947254-13947331 (-)	microcosm // ENST00000330492 // --- // predicted /// microcosm // ENST00000332991 // --- // predicted /// microcosm // ENST00000334042 // --- // predicted /// microcosm // ENST00000334932 // --- // predicted /// microcosm // ENST00000338790 // --- // predicted /// microcosm // ENST00000339120 // --- // predicted /// microcosm // ENST00000354988 // --- // predicted /// microcosm // ENST00000372493…	miRNA-4_0	Sep 22, 2016	miRBase
20500152	7.33906	7.30857	8.53934	8.55604	8.71231	6.64272	6.9005	8.71737	8.58826	8.26759	8.09106	7.82329	7.95718	0.267776	0.173211	0.733018	MIMAT0000082_st	MIMAT0000082	hsa-miR-26a-5p	miRNA	Homo sapiens	chr12:58218441-58218462 (-) /// chr3:38010904-38010925 (+)	22	UUCAAGUAAUCCAGGAUAGGCU	ENST00000273179 // sense // intron // 5 /// ENST00000310189 // sense // intron // 4 /// ENST00000443503 // sense // intron // 4 /// ENST00000447745 // sense // intron // 2 /// ENST00000486978 // sense // intron // 5 /// OTTHUMT00000342392 // sense // intron // 5 /// OTTHUMT00000342393 // sense // intron // 5 /// OTTHUMT00000342394 // sense // intron // 4 /// OTTHUMT00000342397 // sense // intron …	---	microcosm // ENST00000309009 // --- // predicted /// microcosm // ENST00000315806 // --- // predicted /// microcosm // ENST00000330935 // --- // predicted /// microcosm // ENST00000340656 // --- // predicted /// microcosm // ENST00000342551 // --- // predicted /// microcosm // ENST00000343105 // --- // predicted /// microcosm // ENST00000344867 // --- // predicted /// microcosm // ENST00000354683…	miRNA-4_0	Sep 22, 2016	miRBase
20500157	4.88283	4.38618	5.94898	6.32687	6.40107	4.30092	4.21809	5.9999	6.09337	6.06353	5.58919	5.33516	5.46217	0.254024	0.0705648	0.572924	MIMAT0000084_st	MIMAT0000084	hsa-miR-27a-3p	miRNA	Homo sapiens	chr19:13947261-13947281 (-)	21	UUCACAGUGGCUAAGUUCCGC	---	hsa-mir-23a // chr19:13947401-13947473 (-) /// hsa-mir-24-2 // chr19:13947101-13947173 (-) /// hsa-mir-27a // chr19:13947254-13947331 (-)	microcosm // ENST00000295112 // --- // predicted /// microcosm // ENST00000296662 // --- // predicted /// microcosm // ENST00000319163 // --- // predicted /// microcosm // ENST00000324999 // --- // predicted /// microcosm // ENST00000328302 // --- // predicted /// microcosm // ENST00000331451 // --- // predicted /// microcosm // ENST00000332902 // --- // predicted /// microcosm // ENST00000333750…	miRNA-4_0	Sep 22, 2016	miRBase
20500161	3.94123	2.88967	4.19243	4.46056	4.51711	2.46397	2.03501	4.61535	4.39687	3.99551	4.0002	3.50134	3.75077	0.498858	0.200523	0.733018	MIMAT0000086_st	MIMAT0000086	hsa-miR-29a-3p	miRNA	Homo sapiens	chr7:130561507-130561528 (-)	22	UAGCACCAUCUGAAAUCGGUUA	ENST00000362111 // sense // exon // 1 /// ENST00000447430 // antisense // intron // 2 /// OTTHUMT00000338093 // antisense // intron // 2	hsa-mir-29a // chr7:130561506-130561569 (-) /// hsa-mir-29b-1 // chr7:130562218-130562298 (-)	microcosm // ENST00000298762 // --- // predicted /// microcosm // ENST00000307888 // --- // predicted /// microcosm // ENST00000313594 // --- // predicted /// microcosm // ENST00000318301 // --- // predicted /// microcosm // ENST00000322763 // --- // predicted /// microcosm // ENST00000329650 // --- // predicted /// microcosm // ENST00000330192 // --- // predicted /// microcosm // ENST00000332498…	miRNA-4_0	Sep 22, 2016	miRBase
20500162	1.55576		3.2759	3.24619	2.59279	1.52576		2.75282	2.21841	2.36126	2.66766	2.21456	2.44111	0.453097	0.127612	0.680989	MIMAT0000087_st	MIMAT0000087	hsa-miR-30a-5p	miRNA	Homo sapiens	chr6:72113298-72113319 (-)	22	UGUAAACAUCCUCGACUGGAAG	ENST00000413945 // sense // intron // 3 /// ENST00000436803 // sense // intron // 3 /// ENST00000602823 // sense // intron // 2 /// OTTHUMT00000041155 // sense // intron // 3 /// OTTHUMT00000041167 // sense // intron // 3 /// OTTHUMT00000467928 // sense // intron // 2	---	microcosm // ENST00000312710 // --- // predicted /// microcosm // ENST00000316183 // --- // predicted /// microcosm // ENST00000331871 // --- // predicted /// microcosm // ENST00000333616 // --- // predicted /// microcosm // ENST00000340260 // --- // predicted /// microcosm // ENST00000356965 // --- // predicted /// microcosm // ENST00000378018 // --- // predicted /// microcosm // ENST00000378368…	miRNA-4_0	Sep 22, 2016	miRBase
20500164	2.16981	2.25302	5.63549	4.45064	3.91775	2.06133	3.56692	4.7943	4.5907	2.67756	3.68534	3.53816	3.61175	0.14718	0.755501	0.9403	MIMAT0000089_st	MIMAT0000089	hsa-miR-31-5p	miRNA	Homo sapiens	chr9:21512157-21512177 (-)	21	AGGCAAGAUGCUGGCAUAGCU	ENST00000304425 // sense // intron // 1 /// OTTHUMT00000051910 // sense // intron // 1	---	microcosm // ENST00000300515 // --- // predicted /// microcosm // ENST00000308842 // --- // predicted /// microcosm // ENST00000309466 // --- // predicted /// microcosm // ENST00000310595 // --- // predicted /// microcosm // ENST00000320415 // --- // predicted /// microcosm // ENST00000329210 // --- // predicted /// microcosm // ENST00000332595 // --- // predicted /// microcosm // ENST00000334548…	miRNA-4_0	Sep 22, 2016	miRBase
20500171	5.40577	5.41358	6.79459	6.38389	6.32654	4.75547	4.71964	6.66714	6.58151	6.33189	6.06487	5.81113	5.938	0.253744	0.228394	0.733018	MIMAT0000092_st	MIMAT0000092	hsa-miR-92a-3p	miRNA	Homo sapiens	chr13:92003615-92003636 (+) /// chrX:133303574-133303595 (-)	22	UAUUGCACUUGUCCCGGCCUGU	ENST00000385233 // sense // exon // 1 /// ENST00000400282 // sense // intron // 3 /// ENST00000581816 // sense // exon // 3 /// ENST00000582141 // sense // exon // 2 /// OTTHUMT00000045448 // sense // intron // 3 /// OTTHUMT00000442497 // sense // exon // 2 /// OTTHUMT00000442498 // sense // exon // 3	hsa-mir-17 // chr13:92002859-92002942 (+) /// hsa-mir-18a // chr13:92003005-92003075 (+) /// hsa-mir-19a // chr13:92003145-92003226 (+) /// hsa-mir-19b-1 // chr13:92003446-92003532 (+) /// hsa-mir-20a // chr13:92003319-92003389 (+) /// hsa-mir-92a-1 // chr13:92003568-92003645 (+) /// hsa-mir-19b-2 // chrX:133303701-133303796 (-) /// hsa-mir-92a-2 // chrX:133303568-133303642 (-) /// hsa-mir-106a /…	microcosm // ENST00000243913 // --- // predicted /// microcosm // ENST00000253803 // --- // predicted /// microcosm // ENST00000273340 // --- // predicted /// microcosm // ENST00000285745 // --- // predicted /// microcosm // ENST00000299866 // --- // predicted /// microcosm // ENST00000314123 // --- // predicted /// microcosm // ENST00000315233 // --- // predicted /// microcosm // ENST00000331747…	miRNA-4_0	Sep 22, 2016	miRBase
20500173	2.72075	2.26252	4.89777	4.29574	3.35355	1.17043	2.04968	4.06279	4.29481	3.36308	3.50607	2.98816	3.24711	0.517908	0.1598	0.717834	MIMAT0000093_st	MIMAT0000093	hsa-miR-93-5p	miRNA	Homo sapiens	chr7:99691438-99691460 (-)	23	CAAAGUGCUGUUCGUGCAGGUAG	ENST00000303887 // sense // intron // 13 /// ENST00000343023 // sense // intron // 8 /// ENST00000354230 // sense // intron // 12 /// ENST00000485286 // sense // intron // 12 /// ENST00000489841 // sense // intron // 12 /// ENST00000491245 // sense // intron // 4 /// ENST00000493352 // sense // intron // 2 /// OTTHUMT00000336534 // sense // intron // 13 /// OTTHUMT00000336598 // sense // intron /…	hsa-mir-25 // chr7:99691183-99691266 (-) /// hsa-mir-93 // chr7:99691391-99691470 (-) /// hsa-mir-106b // chr7:99691616-99691697 (-)	microcosm // ENST00000288893 // --- // predicted /// microcosm // ENST00000295251 // --- // predicted /// microcosm // ENST00000300515 // --- // predicted /// microcosm // ENST00000306804 // --- // predicted /// microcosm // ENST00000310391 // --- // predicted /// microcosm // ENST00000312528 // --- // predicted /// microcosm // ENST00000314893 // --- // predicted /// microcosm // ENST00000317000…	miRNA-4_0	Sep 22, 2016	miRBase
20500181	3.92025	3.59149	5.7136	5.3417	4.96892	2.69455	3.45432	6.13867	5.51726	4.8997	4.70719	4.5409	4.62405	0.166292	0.588078	0.885245	MIMAT0000097_st	MIMAT0000097	hsa-miR-99a-5p	miRNA	Homo sapiens	chr21:17911421-17911442 (+)	22	AACCCGUAGAUCCGAUCUUGUG	ENST00000400178 // sense // intron // 5 /// ENST00000418813 // sense // intron // 3 /// ENST00000428669 // sense // intron // 5 /// ENST00000441820 // sense // intron // 1 /// ENST00000445461 // sense // intron // 5 /// ENST00000453910 // sense // intron // 3 /// ENST00000456342 // sense // intron // 6 /// ENST00000458468 // sense // intron // 6 /// ENST00000602280 // sense // intron // 1 /// ENS…	hsa-let-7c // chr21:17912148-17912231 (+) /// hsa-mir-99a // chr21:17911409-17911489 (+)	microcosm // ENST00000303432 // --- // predicted /// microcosm // ENST00000328305 // --- // predicted /// microcosm // ENST00000329491 // --- // predicted /// microcosm // ENST00000333840 // --- // predicted /// microcosm // ENST00000338647 // --- // predicted /// microcosm // ENST00000343465 // --- // predicted /// microcosm // ENST00000343518 // --- // predicted /// microcosm // ENST00000367878…	miRNA-4_0	Sep 22, 2016	miRBase
20500183	3.09496	3.64132	5.6002	5.20172	5.2036	2.28011	2.56925	5.18354	5.54531	4.80748	4.54836	4.07714	4.31275	0.471222	0.121035	0.680989	MIMAT0000098_st	MIMAT0000098	hsa-miR-100-5p	miRNA	Homo sapiens	chr11:122022983-122023004 (-)	22	AACCCGUAGAUCCGAACUUGUG	---	hsa-let-7a-2 // chr11:122017230-122017301 (-) /// hsa-mir-100 // chr11:122022937-122023016 (-)	microcosm // ENST00000303432 // --- // predicted /// microcosm // ENST00000317199 // --- // predicted /// microcosm // ENST00000328305 // --- // predicted /// microcosm // ENST00000329113 // --- // predicted /// microcosm // ENST00000329491 // --- // predicted /// microcosm // ENST00000332261 // --- // predicted /// microcosm // ENST00000338647 // --- // predicted /// microcosm // ENST00000340162…	miRNA-4_0	Sep 22, 2016	miRBase
20500191	5.15312	5.56898	7.29225	6.82285	6.50258	4.89392	4.9999	6.71374	6.78455	6.36499	6.26796	5.95142	6.10969	0.316536	0.0459689	0.572924	MIMAT0000101_st	MIMAT0000101	hsa-miR-103a-3p	miRNA	Homo sapiens	chr20:3898188-3898210 (+) /// chr5:167987909-167987931 (-)	23	AGCAGCAUUGUACAGGGCUAUGA	ENST00000316562 // sense // intron // 5 /// ENST00000336066 // sense // intron // 5 /// ENST00000495692 // sense // intron // 5 /// ENST00000497424 // sense // intron // 5 /// OTTHUMT00000077787 // sense // intron // 5 /// OTTHUMT00000077788 // sense // intron // 5 /// OTTHUMT00000077789 // sense // intron // 5 /// OTTHUMT00000077793 // sense // intron // 5 /// ENST00000239231 // sense // intron …	hsa-mir-103a-2 // chr20:3898141-3898218 (+) /// hsa-mir-103b-2 // chr20:3898149-3898210 (-) /// hsa-mir-103a-1 // chr5:167987901-167987978 (-) /// hsa-mir-103b-1 // chr5:167987909-167987970 (+)	microcosm // ENST00000302092 // --- // predicted /// microcosm // ENST00000309009 // --- // predicted /// microcosm // ENST00000312710 // --- // predicted /// microcosm // ENST00000330492 // --- // predicted /// microcosm // ENST00000331747 // --- // predicted /// microcosm // ENST00000338912 // --- // predicted /// microcosm // ENST00000341022 // --- // predicted /// microcosm // ENST00000343310…	miRNA-4_0	Sep 22, 2016	miRBase
20500194	4.69608	3.27274	5.50517	5.3195	5.31436	3.48822	3.85543	5.16571	5.29882	4.63123	4.82157	4.48788	4.65473	0.333688	0.331176	0.778612	MIMAT0000103_st	MIMAT0000103	hsa-miR-106a-5p	miRNA	Homo sapiens	chrX:133304274-133304296 (-)	23	AAAAGUGCUUACAGUGCAGGUAG	---	hsa-mir-19b-2 // chrX:133303701-133303796 (-) /// hsa-mir-92a-2 // chrX:133303568-133303642 (-) /// hsa-mir-106a // chrX:133304228-133304308 (-) /// hsa-mir-363 // chrX:133303408-133303482 (-) /// hsa-mir-18b // chrX:133304071-133304141 (-) /// hsa-mir-20b // chrX:133303839-133303907 (-)	microcosm // ENST00000306804 // --- // predicted /// microcosm // ENST00000310391 // --- // predicted /// microcosm // ENST00000312528 // --- // predicted /// microcosm // ENST00000316405 // --- // predicted /// microcosm // ENST00000317182 // --- // predicted /// microcosm // ENST00000328749 // --- // predicted /// microcosm // ENST00000333401 // --- // predicted /// microcosm // ENST00000334627…	miRNA-4_0	Sep 22, 2016	miRBase
20500196	4.84789	4.91795	6.83822	6.51717	6.16211	3.83727	4.6949	6.32883	6.44974	5.93439	5.85667	5.44903	5.65285	0.407642	0.0708563	0.572924	MIMAT0000104_st	MIMAT0000104	hsa-miR-107	miRNA	Homo sapiens	chr10:91352513-91352535 (-)	23	AGCAGCAUUGUACAGGGCUAUCA	ENST00000307534 // sense // intron // 5 /// ENST00000322191 // sense // intron // 4 /// ENST00000342512 // sense // intron // 5 /// ENST00000362127 // sense // exon // 1 /// ENST00000371774 // sense // intron // 6 /// OTTHUMT00000049317 // sense // intron // 5 /// OTTHUMT00000049318 // sense // intron // 4	---	microcosm // ENST00000302092 // --- // predicted /// microcosm // ENST00000309009 // --- // predicted /// microcosm // ENST00000312710 // --- // predicted /// microcosm // ENST00000330492 // --- // predicted /// microcosm // ENST00000334871 // --- // predicted /// microcosm // ENST00000338769 // --- // predicted /// microcosm // ENST00000338912 // --- // predicted /// microcosm // ENST00000341022…	miRNA-4_0	Sep 22, 2016	miRBase
20500394	5.04519	4.13379		3.12407	2.58912	4.2798	4.42114		2.54899	2.55308	3.72304	3.45075	3.5869	0.27229	0.342724	0.778612	MIMAT0022691_st	MIMAT0022691	hsa-miR-197-5p	miRNA	Homo sapiens	chr1:110141523-110141545 (+)	23	CGGGUAGAGAGGGCAGUGGGAGG	---	---	MTI // --- // AHCYL2 // validated /// MTI // --- // APP // validated /// MTI // --- // ARIH2 // validated /// MTI // --- // BBS1 // validated /// MTI // --- // BCL10 // validated /// MTI // --- // BCL3 // validated /// MTI // --- // BTF3L4 // validated /// MTI // --- // BTG2 // validated /// MTI // --- // BZW1 // validated /// MTI // --- // CCDC132 // validated /// MTI // --- // CSRP3 // validate…	miRNA-4_0	Sep 22, 2016	miRBase
20500399	2.4682	2.88404	5.01644	5.19026	5.01644	3.0291	1.883	5.17038	5.13066	5.13066	4.11508	4.06876	4.09192	0.046316	0.866993	0.957357	MIMAT0000231_st	MIMAT0000231	hsa-miR-199a-5p	miRNA	Homo sapiens	chr1:172113732-172113754 (-) /// chr19:10928145-10928167 (-)	23	CCCAGUGUUCAGACUACCUGUUC	ENST00000314646 // antisense // intron // 15 /// ENST00000355667 // antisense // intron // 15 /// ENST00000359692 // antisense // intron // 14 /// ENST00000389253 // antisense // intron // 15 /// ENST00000408974 // antisense // intron // 14 /// ENST00000585892 // antisense // intron // 15 /// ENST00000590787 // antisense // intron // 1 /// ENST00000590806 // antisense // intron // 1 /// OTTHUMT00…	hsa-mir-199a-2 // chr1:172113675-172113784 (-) /// hsa-mir-214 // chr1:172107938-172108047 (-) /// hsa-mir-3120 // chr1:172107948-172108028 (+)	microcosm // ENST00000295251 // --- // predicted /// microcosm // ENST00000297001 // --- // predicted /// microcosm // ENST00000311003 // --- // predicted /// microcosm // ENST00000318487 // --- // predicted /// microcosm // ENST00000327235 // --- // predicted /// microcosm // ENST00000329493 // --- // predicted /// microcosm // ENST00000333750 // --- // predicted /// microcosm // ENST00000334932…	miRNA-4_0	Sep 22, 2016	miRBase
20500400	5.15761	5.07093	5.88893	6.27741	6.50832	4.82862	4.16216	6.6277	6.08541	6.3566	5.78064	5.6121	5.69637	0.168542	0.558435	0.884304	MIMAT0000232_st	MIMAT0000232	hsa-miR-199a-3p	miRNA	Homo sapiens	chr1:172113694-172113715 (-) /// chr19:10928105-10928126 (-)	22	ACAGUAGUCUGCACAUUGGUUA	ENST00000314646 // antisense // intron // 15 /// ENST00000355667 // antisense // intron // 15 /// ENST00000359692 // antisense // intron // 14 /// ENST00000389253 // antisense // intron // 15 /// ENST00000408974 // antisense // intron // 14 /// ENST00000585892 // antisense // intron // 15 /// ENST00000590787 // antisense // intron // 1 /// ENST00000590806 // antisense // intron // 1 /// OTTHUMT00…	hsa-mir-199a-2 // chr1:172113675-172113784 (-) /// hsa-mir-214 // chr1:172107938-172108047 (-) /// hsa-mir-3120 // chr1:172107948-172108028 (+)	microcosm // ENST00000288893 // --- // predicted /// microcosm // ENST00000310391 // --- // predicted /// microcosm // ENST00000312871 // --- // predicted /// microcosm // ENST00000317414 // --- // predicted /// microcosm // ENST00000317839 // --- // predicted /// microcosm // ENST00000322487 // --- // predicted /// microcosm // ENST00000323562 // --- // predicted /// microcosm // ENST00000327933…	miRNA-4_0	Sep 22, 2016	miRBase
20500422	2.20262	1.51298	4.31981	4.35414	4.22295	2.68046	2.14084	4.47583	4.51699	3.44472	3.3225	3.45177	3.38713	-0.129268	0.624972	0.898042	MIMAT0000244_st	MIMAT0000244	hsa-miR-30c-5p	miRNA	Homo sapiens	chr1:41222972-41222994 (+) /// chr6:72086706-72086728 (-)	23	UGUAAACAUCCUACACUCUCAGC	ENST00000413945 // sense // intron // 3 /// ENST00000436803 // sense // intron // 3 /// ENST00000602823 // sense // intron // 2 /// OTTHUMT00000041155 // sense // intron // 3 /// OTTHUMT00000041167 // sense // intron // 3 /// OTTHUMT00000467928 // sense // intron // 2 /// ENST00000308733 // sense // intron // 4 /// ENST00000372651 // sense // intron // 5 /// ENST00000372652 // sense // intron // …	hsa-mir-30c-1 // chr1:41222956-41223044 (+) /// hsa-mir-30e // chr1:41220027-41220118 (+)	microcosm // ENST00000284414 // --- // predicted /// microcosm // ENST00000296662 // --- // predicted /// microcosm // ENST00000312412 // --- // predicted /// microcosm // ENST00000312710 // --- // predicted /// microcosm // ENST00000314747 // --- // predicted /// microcosm // ENST00000316183 // --- // predicted /// microcosm // ENST00000331781 // --- // predicted /// microcosm // ENST00000331871…	miRNA-4_0	Sep 22, 2016	miRBase
20500424	2.20682	1.96439	2.003	2.34945	2.54067	1.36775	2.11931	2.79324	2.55344	1.9823	2.21287	2.16321	2.18804	0.049658	0.872784	0.957357	MIMAT0000245_st	MIMAT0000245	hsa-miR-30d-5p	miRNA	Homo sapiens	chr8:135817162-135817183 (-)	22	UGUAAACAUCCCCGACUGGAAG	---	hsa-mir-30d // chr8:135817119-135817188 (-) /// hsa-mir-30b // chr8:135812763-135812850 (-)	microcosm // ENST00000312710 // --- // predicted /// microcosm // ENST00000316183 // --- // predicted /// microcosm // ENST00000331781 // --- // predicted /// microcosm // ENST00000331871 // --- // predicted /// microcosm // ENST00000333616 // --- // predicted /// microcosm // ENST00000356965 // --- // predicted /// microcosm // ENST00000378018 // --- // predicted /// microcosm // ENST00000378368…	miRNA-4_0	Sep 22, 2016	miRBase
20500440			1.95995	2.07067	2.87403			2.33342	1.04569	1.49843	2.30155	1.62585	1.9637	0.675703	0.333383	0.778612	MIMAT0000254_st	MIMAT0000254	hsa-miR-10b-5p	miRNA	Homo sapiens	chr2:177015057-177015079 (+)	23	UACCCUGUAGAACCGAAUUUGUG	ENST00000432796 // sense // intron // 1 /// ENST00000468418 // sense // 3UTR // 1 /// OTTHUMT00000334246 // sense // 3UTR // 1 /// OTTHUMT00000334248 // sense // intron // 1	---	microcosm // ENST00000215770 // --- // predicted /// microcosm // ENST00000303979 // --- // predicted /// microcosm // ENST00000317199 // --- // predicted /// microcosm // ENST00000319163 // --- // predicted /// microcosm // ENST00000324089 // --- // predicted /// microcosm // ENST00000331024 // --- // predicted /// microcosm // ENST00000333616 // --- // predicted /// microcosm // ENST00000334932…	miRNA-4_0	Sep 22, 2016	miRBase
20500442	1.3091		2.32796	2.41049	2.14817	1.12904		2.49704	2.03668	2.12859	2.04893	1.94784	1.99838	0.101092	0.446069	0.855468	MIMAT0000255_st	MIMAT0000255	hsa-miR-34a-5p	miRNA	Homo sapiens	chr1:9211794-9211815 (-)	22	UGGCAGUGUCUUAGCUGGUUGU	---	---	microcosm // ENST00000301831 // --- // predicted /// microcosm // ENST00000314255 // --- // predicted /// microcosm // ENST00000318298 // --- // predicted /// microcosm // ENST00000340721 // --- // predicted /// microcosm // ENST00000342474 // --- // predicted /// microcosm // ENST00000360590 // --- // predicted /// microcosm // ENST00000372937 // --- // predicted /// microcosm // ENST00000378281…	miRNA-4_0	Sep 22, 2016	miRBase
20500444	2.57046	1.26073	3.66955	3.46606	3.06478	1.42078	1.31429	4.09259	3.30383	2.35829	2.80632	2.49796	2.65214	0.30836	0.330623	0.778612	MIMAT0000256_st	MIMAT0000256	hsa-miR-181a-5p	miRNA	Homo sapiens	chr1:198828237-198828259 (-) /// chr9:127454759-127454781 (+)	23	AACAUUCAACGCUGUCGGUGAGU	ENST00000344523 // antisense // intron // 2 /// ENST00000373584 // antisense // intron // 2 /// ENST00000416460 // antisense // intron // 2 /// ENST00000429139 // sense // intron // 1 /// ENST00000487099 // antisense // intron // 2 /// OTTHUMT00000054033 // sense // intron // 1 /// OTTHUMT00000054043 // antisense // intron // 2 /// OTTHUMT00000356283 // antisense // intron // 2 /// OTTHUMT0000035…	hsa-mir-181a-2 // chr9:127454721-127454830 (+) /// hsa-mir-181b-2 // chr9:127455989-127456077 (+) /// hsa-mir-181b-1 // chr1:198828002-198828111 (-) /// hsa-mir-181a-1 // chr1:198828173-198828282 (-)	microcosm // ENST00000257935 // --- // predicted /// microcosm // ENST00000273343 // --- // predicted /// microcosm // ENST00000294635 // --- // predicted /// microcosm // ENST00000312450 // --- // predicted /// microcosm // ENST00000314246 // --- // predicted /// microcosm // ENST00000327271 // --- // predicted /// microcosm // ENST00000333189 // --- // predicted /// microcosm // ENST00000338509…	miRNA-4_0	Sep 22, 2016	miRBase
20500446	0.93633		1.62588	1.62466	1.26631	0.69968		0.92694	2.02176	0.76334	1.36329	1.10293	1.23311	0.260365	0.355237	0.779318	MIMAT0000257_st	MIMAT0000257	hsa-miR-181b-5p	miRNA	Homo sapiens	chr1:198828054-198828076 (-) /// chr9:127456004-127456026 (+)	23	AACAUUCAUUGCUGUCGGUGGGU	ENST00000432296 // sense // intron // 2 /// OTTHUMT00000087434 // sense // intron // 2 /// ENST00000344523 // antisense // intron // 2 /// ENST00000373584 // antisense // intron // 2 /// ENST00000416460 // antisense // intron // 2 /// ENST00000429139 // sense // intron // 1 /// ENST00000487099 // antisense // intron // 2 /// OTTHUMT00000054033 // sense // intron // 1 /// OTTHUMT00000054043 // ant…	hsa-mir-181b-1 // chr1:198828002-198828111 (-) /// hsa-mir-181a-1 // chr1:198828173-198828282 (-) /// hsa-mir-181a-2 // chr9:127454721-127454830 (+) /// hsa-mir-181b-2 // chr9:127455989-127456077 (+)	microcosm // ENST00000257935 // --- // predicted /// microcosm // ENST00000273343 // --- // predicted /// microcosm // ENST00000309009 // --- // predicted /// microcosm // ENST00000327271 // --- // predicted /// microcosm // ENST00000338526 // --- // predicted /// microcosm // ENST00000338857 // --- // predicted /// microcosm // ENST00000342551 // --- // predicted /// microcosm // ENST00000342707…	miRNA-4_0	Sep 22, 2016	miRBase
20500450	1.78324	2.475	3.67481	4.50607	2.85672	1.91117	2.07949	3.18822	4.08699	2.0429	3.05917	2.66175	2.86046	0.397414	0.0583851	0.572924	MIMAT0000259_st	MIMAT0000259	hsa-miR-182-5p	miRNA	Homo sapiens	chr7:129410287-129410310 (-)	24	UUUGGCAAUGGUAGAACUCACACU	---	hsa-mir-96 // chr7:129414532-129414609 (-) /// hsa-mir-182 // chr7:129410223-129410332 (-) /// hsa-mir-183 // chr7:129414745-129414854 (-)	microcosm // ENST00000295246 // --- // predicted /// microcosm // ENST00000295339 // --- // predicted /// microcosm // ENST00000307888 // --- // predicted /// microcosm // ENST00000310579 // --- // predicted /// microcosm // ENST00000331747 // --- // predicted /// microcosm // ENST00000332498 // --- // predicted /// microcosm // ENST00000338509 // --- // predicted /// microcosm // ENST00000342707…	miRNA-4_0	Sep 22, 2016	miRBase
20500458	5.15761	5.07093	5.88893	6.27741	6.50832	4.82862	4.16216	6.6277	6.08541	6.3566	5.78064	5.6121	5.69637	0.168542	0.558435	0.884304	MIMAT0004563_st	MIMAT0004563	hsa-miR-199b-3p	miRNA	Homo sapiens	chr9:131007024-131007045 (-)	22	ACAGUAGUCUGCACAUUGGUUA	ENST00000341179 // antisense // intron // 15 /// ENST00000372923 // antisense // intron // 15 /// ENST00000393594 // antisense // intron // 15 /// ENST00000441149 // antisense // intron // 14 /// ENST00000475805 // antisense // intron // 15 /// ENST00000479174 // antisense // intron // 2 /// ENST00000486160 // antisense // intron // 15 /// ENST00000493925 // antisense // intron // 2 /// OTTHUMT00…	hsa-mir-199b // chr9:131007000-131007109 (-) /// hsa-mir-3154 // chr9:131007226-131007309 (-)	MTI // --- // ARL15 // validated /// MTI // --- // ATF7IP // validated /// MTI // --- // BLOC1S6 // validated /// MTI // --- // C11ORF57 // validated /// MTI // --- // C7orf55-LUC7L2 // validated /// MTI // --- // CCDC59 // validated /// MTI // --- // CCDC80 // validated /// MTI // --- // CDK17 // validated /// MTI // --- // CEP55 // validated /// MTI // --- // CNEP1R1 // validated /// MTI // ---…	miRNA-4_0	Sep 22, 2016	miRBase
20500459	8.86634	8.84503	8.19106	8.11093	8.35722	8.44216	8.72759	8.00215	7.60493	8.00437	8.47412	8.15624	8.31518	0.317876	0.0117556	0.475263	MIMAT0000264_st	MIMAT0000264	hsa-miR-203a	miRNA	Homo sapiens	chr14:104583806-104583827 (+)	22	GUGAAAUGUUUAGGACCACUAG	---	hsa-mir-203a // chr14:104583742-104583851 (+) /// hsa-mir-203b // chr14:104583755-104583840 (-)	microcosm // ENST00000303758 // --- // predicted /// microcosm // ENST00000319148 // --- // predicted /// microcosm // ENST00000332157 // --- // predicted /// microcosm // ENST00000332261 // --- // predicted /// microcosm // ENST00000341130 // --- // predicted /// microcosm // ENST00000342899 // --- // predicted /// microcosm // ENST00000355324 // --- // predicted /// microcosm // ENST00000358001…	miRNA-4_0	Sep 22, 2016	miRBase
20500462	6.32973	6.3121	8.08874	7.82944	7.77512	5.66321	5.95006	7.96508	7.61345	7.48264	7.26703	6.93489	7.10096	0.332138	0.0229708	0.572924	MIMAT0000266_st	MIMAT0000266	hsa-miR-205-5p	miRNA	Homo sapiens	chr1:209605511-209605532 (+)	22	UCCUUCAUUCCACCGGAGUCUG	ENST00000366437 // sense // exon // 4 /// ENST00000429156 // sense // exon // 5 /// ENST00000431096 // sense // exon // 4 /// ENST00000433108 // sense // exon // 2 /// ENST00000440276 // sense // exon // 4 /// ENST00000451937 // sense // exon // 4 /// ENST00000458250 // sense // intron // 3 /// ENST00000603283 // sense // exon // 3 /// OTTHUMT00000088231 // sense // exon // 2 /// OTTHUMT000000882…	---	microcosm // ENST00000273343 // --- // predicted /// microcosm // ENST00000312412 // --- // predicted /// microcosm // ENST00000324999 // --- // predicted /// microcosm // ENST00000329615 // --- // predicted /// microcosm // ENST00000330192 // --- // predicted /// microcosm // ENST00000330739 // --- // predicted /// microcosm // ENST00000340655 // --- // predicted /// microcosm // ENST00000341370…	miRNA-4_0	Sep 22, 2016	miRBase
20500465	1.10042		1.96738	2.35742	2.05659	1.06588		2.06846	2.38612	2.07604	1.87045	1.89912	1.88479	-0.0286725	0.37933	0.790237	MIMAT0000267_st	MIMAT0000267	hsa-miR-210-3p	miRNA	Homo sapiens	chr11:568112-568133 (-)	22	CUGUGCGUGUGACAGCGGCUGA	ENST00000500447 // sense // intron // 1 /// ENST00000528245 // sense // intron // 1 /// ENST00000533920 // sense // intron // 1 /// ENST00000534540 // sense // intron // 1 /// OTTHUMT00000383231 // sense // intron // 1 /// OTTHUMT00000383232 // sense // intron // 1 /// OTTHUMT00000383233 // sense // intron // 1 /// OTTHUMT00000383234 // sense // intron // 1	---	microcosm // ENST00000281228 // --- // predicted /// microcosm // ENST00000330044 // --- // predicted /// microcosm // ENST00000330683 // --- // predicted /// microcosm // ENST00000335314 // --- // predicted /// microcosm // ENST00000338567 // --- // predicted /// microcosm // ENST00000338576 // --- // predicted /// microcosm // ENST00000343105 // --- // predicted /// microcosm // ENST00000354559…	miRNA-4_0	Sep 22, 2016	miRBase
20500472	5.08261	3.93433	5.58045	5.63765	5.3074	4.55801	3.16117	5.17835	5.66508	4.85852	5.10849	4.68423	4.89636	0.424262	0.0308246	0.572924	MIMAT0000271_st	MIMAT0000271	hsa-miR-214-3p	miRNA	Homo sapiens	chr1:172107956-172107977 (-)	22	ACAGCAGGCACAGACAGGCAGU	ENST00000355305 // antisense // intron // 15 /// ENST00000358155 // antisense // intron // 14 /// ENST00000367731 // antisense // intron // 14 /// ENST00000520906 // antisense // intron // 14 /// ENST00000523513 // antisense // intron // 13 /// OTTHUMT00000084529 // antisense // intron // 14 /// OTTHUMT00000084531 // antisense // intron // 15 /// OTTHUMT00000378443 // antisense // intron // 14 //…	hsa-mir-199a-2 // chr1:172113675-172113784 (-) /// hsa-mir-214 // chr1:172107938-172108047 (-) /// hsa-mir-3120 // chr1:172107948-172108028 (+)	microcosm // ENST00000311737 // --- // predicted /// microcosm // ENST00000315281 // --- // predicted /// microcosm // ENST00000331172 // --- // predicted /// microcosm // ENST00000332781 // --- // predicted /// microcosm // ENST00000334042 // --- // predicted /// microcosm // ENST00000339001 // --- // predicted /// microcosm // ENST00000340814 // --- // predicted /// microcosm // ENST00000354502…	miRNA-4_0	Sep 22, 2016	miRBase
20500484	1.85655	3.15518	5.71842	5.95332	5.64378	1.5477	2.40769	5.73234	5.32614	5.33533	4.46545	4.06984	4.26764	0.39561	0.042072	0.572924	MIMAT0000278_st	MIMAT0000278	hsa-miR-221-3p	miRNA	Homo sapiens	chrX:45605608-45605630 (-)	23	AGCUACAUUGUCUGCUGGGUUUC	ENST00000602461 // sense // intron // 1 /// OTTHUMT00000467990 // sense // intron // 1	hsa-mir-221 // chrX:45605585-45605694 (-) /// hsa-mir-222 // chrX:45606421-45606530 (-)	microcosm // ENST00000244321 // --- // predicted /// microcosm // ENST00000320662 // --- // predicted /// microcosm // ENST00000330044 // --- // predicted /// microcosm // ENST00000331447 // --- // predicted /// microcosm // ENST00000331747 // --- // predicted /// microcosm // ENST00000341656 // --- // predicted /// microcosm // ENST00000342900 // --- // predicted /// microcosm // ENST00000344067…	miRNA-4_0	Sep 22, 2016	miRBase
20500486	1.85673	1.78096	5.93616	6.09601	6.04742	2.46397	2.18286	5.90453	5.88718	5.81505	4.34346	4.45072	4.39709	-0.107262	0.560162	0.884304	MIMAT0000279_st	MIMAT0000279	hsa-miR-222-3p	miRNA	Homo sapiens	chrX:45606442-45606462 (-)	21	AGCUACAUCUGGCUACUGGGU	ENST00000602461 // sense // intron // 1 /// OTTHUMT00000467990 // sense // intron // 1	hsa-mir-221 // chrX:45605585-45605694 (-) /// hsa-mir-222 // chrX:45606421-45606530 (-)	microcosm // ENST00000244321 // --- // predicted /// microcosm // ENST00000273340 // --- // predicted /// microcosm // ENST00000298189 // --- // predicted /// microcosm // ENST00000320662 // --- // predicted /// microcosm // ENST00000340318 // --- // predicted /// microcosm // ENST00000342899 // --- // predicted /// microcosm // ENST00000342900 // --- // predicted /// microcosm // ENST00000356481…	miRNA-4_0	Sep 22, 2016	miRBase
20500556	2.73871	1.54767	1.80085	1.97997	2.91758	1.45465	1.76185	2.78008	1.63864	1.84494	2.19696	1.89603	2.04649	0.300924	0.509876	0.875211	MIMAT0000318_st	MIMAT0000318	hsa-miR-200b-3p	miRNA	Homo sapiens	chr1:1102540-1102561 (+)	22	UAAUACUGCCUGGUAAUGAUGA	---	hsa-mir-200b // chr1:1102484-1102578 (+) /// hsa-mir-200a // chr1:1103243-1103332 (+) /// hsa-mir-429 // chr1:1104385-1104467 (+)	microcosm // ENST00000306232 // --- // predicted /// microcosm // ENST00000306803 // --- // predicted /// microcosm // ENST00000316131 // --- // predicted /// microcosm // ENST00000327788 // --- // predicted /// microcosm // ENST00000327878 // --- // predicted /// microcosm // ENST00000329969 // --- // predicted /// microcosm // ENST00000334663 // --- // predicted /// microcosm // ENST00000357151…	miRNA-4_0	Sep 22, 2016	miRBase
20500713	3.22321	2.75511	2.64074	3.93671	4.10529	1.39127	2.46397	4.36713	3.03734	3.15391	3.33221	2.88272	3.10747	0.449488	0.493299	0.875211	MIMAT0000414_st	MIMAT0000414	hsa-let-7g-5p	miRNA	Homo sapiens	chr3:52302352-52302373 (-)	22	UGAGGUAGUAGUUUGUACAGUU	ENST00000296490 // sense // intron // 2 /// ENST00000362280 // sense // exon // 1 /// ENST00000463624 // sense // intron // 3 /// ENST00000469000 // sense // intron // 2 /// OTTHUMT00000317919 // sense // intron // 2 /// OTTHUMT00000350829 // sense // intron // 3 /// OTTHUMT00000350830 // sense // intron // 2	---	microcosm // ENST00000304108 // --- // predicted /// microcosm // ENST00000341636 // --- // predicted /// microcosm // ENST00000359659 // --- // predicted /// microcosm // ENST00000369142 // --- // predicted /// microcosm // ENST00000381931 // --- // predicted /// microcosm // ENST00000382175 // --- // predicted /// microcosm // ENST00000377904 // ABCB8 // predicted /// microcosm // ENST000002805…	miRNA-4_0	Sep 22, 2016	miRBase
20500715	3.29582	3.06478	5.13999	4.82634	5.19442	2.62998	3.04083	5.22153	4.75444	4.90741	4.30427	4.11084	4.20755	0.193432	0.218054	0.733018	MIMAT0000415_st	MIMAT0000415	hsa-let-7i-5p	miRNA	Homo sapiens	chr12:62997471-62997492 (+)	22	UGAGGUAGUAGUUUGUGCUGUU	ENST00000362309 // sense // exon // 1 /// ENST00000550290 // sense // intron // 1 /// OTTHUMT00000406740 // antisense // 5UTR // 1 /// OTTHUMT00000406759 // sense // intron // 1	---	microcosm // ENST00000340656 // --- // predicted /// microcosm // ENST00000342174 // --- // predicted /// microcosm // ENST00000342474 // --- // predicted /// microcosm // ENST00000343761 // --- // predicted /// microcosm // ENST00000343867 // --- // predicted /// microcosm // ENST00000359325 // --- // predicted /// microcosm // ENST00000359659 // --- // predicted /// microcosm // ENST00000359752…	miRNA-4_0	Sep 22, 2016	miRBase
20500718	3.21731	3.2971	4.93215	4.9026	4.56138	1.85972	2.50258	5.09193	4.32615	4.08779	4.18211	3.57363	3.87787	0.608474	0.0683064	0.572924	MIMAT0000417_st	MIMAT0000417	hsa-miR-15b-5p	miRNA	Homo sapiens	chr3:160122395-160122416 (+)	22	UAGCAGCACAUCAUGGUUUACA	ENST00000344722 // sense // intron // 4 /// ENST00000357388 // sense // intron // 5 /// ENST00000360111 // sense // intron // 5 /// ENST00000462787 // sense // intron // 4 /// ENST00000467468 // sense // intron // 4 /// ENST00000468653 // sense // intron // 5 /// ENST00000469762 // sense // intron // 5 /// ENST00000469858 // sense // intron // 3 /// ENST00000470240 // sense // intron // 2 /// ENS…	hsa-mir-16-2 // chr3:160122533-160122613 (+) /// hsa-mir-15b // chr3:160122376-160122473 (+)	microcosm // ENST00000299589 // --- // predicted /// microcosm // ENST00000302092 // --- // predicted /// microcosm // ENST00000312710 // --- // predicted /// microcosm // ENST00000315806 // --- // predicted /// microcosm // ENST00000317414 // --- // predicted /// microcosm // ENST00000327926 // --- // predicted /// microcosm // ENST00000332902 // --- // predicted /// microcosm // ENST00000334139…	miRNA-4_0	Sep 22, 2016	miRBase
20500721	6.82503	7.39155	8.59885	8.38577	8.39204	6.75521	6.89646	8.44596	8.4607	8.12159	7.91865	7.73598	7.82732	0.182664	0.130576	0.680989	MIMAT0000418_st	MIMAT0000418	hsa-miR-23b-3p	miRNA	Homo sapiens	chr9:97847547-97847567 (+)	21	AUCACAUUGCCAGGGAUUACC	ENST00000297979 // sense // intron // 14 /// ENST00000375315 // sense // intron // 15 /// ENST00000428313 // sense // intron // 15 /// ENST00000463372 // sense // intron // 5 /// ENST00000468164 // sense // intron // 4 /// ENST00000471978 // sense // intron // 5 /// ENST00000478473 // sense // intron // 6 /// OTTHUMT00000053196 // sense // intron // 5 /// OTTHUMT00000053197 // sense // intron // …	hsa-mir-24-1 // chr9:97848303-97848370 (+) /// hsa-mir-23b // chr9:97847490-97847586 (+) /// hsa-mir-27b // chr9:97847727-97847823 (+) /// hsa-mir-3074 // chr9:97848296-97848376 (-)	microcosm // ENST00000306733 // --- // predicted /// microcosm // ENST00000328297 // --- // predicted /// microcosm // ENST00000332998 // --- // predicted /// microcosm // ENST00000333582 // --- // predicted /// microcosm // ENST00000334441 // --- // predicted /// microcosm // ENST00000338274 // --- // predicted /// microcosm // ENST00000339048 // --- // predicted /// microcosm // ENST00000342944…	miRNA-4_0	Sep 22, 2016	miRBase
20500723	4.45372	4.52295	5.36693	5.1546	5.46535	2.70527	3.86089	5.59409	5.36693	5.09983	4.99271	4.5254	4.75906	0.467308	0.26729	0.733018	MIMAT0000419_st	MIMAT0000419	hsa-miR-27b-3p	miRNA	Homo sapiens	chr9:97847787-97847807 (+)	21	UUCACAGUGGCUAAGUUCUGC	ENST00000297979 // sense // intron // 14 /// ENST00000375315 // sense // intron // 15 /// ENST00000428313 // sense // intron // 15 /// ENST00000463372 // sense // intron // 5 /// ENST00000468164 // sense // intron // 4 /// ENST00000471978 // sense // intron // 5 /// ENST00000478473 // sense // intron // 6 /// OTTHUMT00000053196 // sense // intron // 5 /// OTTHUMT00000053197 // sense // intron // …	hsa-mir-24-1 // chr9:97848303-97848370 (+) /// hsa-mir-23b // chr9:97847490-97847586 (+) /// hsa-mir-27b // chr9:97847727-97847823 (+) /// hsa-mir-3074 // chr9:97848296-97848376 (-)	microcosm // ENST00000295112 // --- // predicted /// microcosm // ENST00000296662 // --- // predicted /// microcosm // ENST00000319163 // --- // predicted /// microcosm // ENST00000324999 // --- // predicted /// microcosm // ENST00000328302 // --- // predicted /// microcosm // ENST00000331451 // --- // predicted /// microcosm // ENST00000342275 // --- // predicted /// microcosm // ENST00000342371…	miRNA-4_0	Sep 22, 2016	miRBase
20500724	1.77334	1.77987	3.23067	4.23173	3.85893	2.4716	2.59879	4.43164	3.91197	3.59843	2.97491	3.40249	3.1887	-0.427578	0.233162	0.733018	MIMAT0000420_st	MIMAT0000420	hsa-miR-30b-5p	miRNA	Homo sapiens	chr8:135812813-135812834 (-)	22	UGUAAACAUCCUACACUCAGCU	---	hsa-mir-30d // chr8:135817119-135817188 (-) /// hsa-mir-30b // chr8:135812763-135812850 (-)	microcosm // ENST00000296662 // --- // predicted /// microcosm // ENST00000312412 // --- // predicted /// microcosm // ENST00000312710 // --- // predicted /// microcosm // ENST00000316183 // --- // predicted /// microcosm // ENST00000331871 // --- // predicted /// microcosm // ENST00000333616 // --- // predicted /// microcosm // ENST00000339495 // --- // predicted /// microcosm // ENST00000356965…	miRNA-4_0	Sep 22, 2016	miRBase
20500735	2.54304	1.75393	2.19103	2.0155	2.68947	1.79788	1.66435	2.91758	2.03236	2.29476	2.23859	2.14139	2.18999	0.097208	0.71174	0.937678	MIMAT0000425_st	MIMAT0000425	hsa-miR-130a-3p	miRNA	Homo sapiens	chr11:57408725-57408746 (+)	22	CAGUGCAAUGUUAAAAGGGCAU	ENST00000528466 // sense // intron // 1 /// ENST00000530595 // sense // intron // 1 /// OTTHUMT00000393362 // sense // intron // 1 /// OTTHUMT00000393363 // sense // intron // 1	---	microcosm // ENST00000269586 // --- // predicted /// microcosm // ENST00000307425 // --- // predicted /// microcosm // ENST00000313265 // --- // predicted /// microcosm // ENST00000314747 // --- // predicted /// microcosm // ENST00000317182 // --- // predicted /// microcosm // ENST00000320876 // --- // predicted /// microcosm // ENST00000328749 // --- // predicted /// microcosm // ENST00000333650…	miRNA-4_0	Sep 22, 2016	miRBase
20500746	2.85607	3.32497	4.45662	3.87836	4.15118	1.22877	1.8132	3.61908	4.40673	2.51933	3.73344	2.71742	3.22543	1.01602	0.0698005	0.572924	MIMAT0004597_st	MIMAT0004597	hsa-miR-140-3p	miRNA	Homo sapiens	chr16:69967045-69967065 (+)	21	UACCACAGGGUAGAACCACGG	ENST00000356003 // sense // intron // 15 /// ENST00000359154 // sense // intron // 16 /// ENST00000448661 // sense // intron // 16 /// ENST00000542271 // sense // intron // 13 /// ENST00000544162 // sense // intron // 14 /// ENST00000566463 // sense // intron // 7 /// ENST00000568684 // sense // intron // 6 /// ENST00000568818 // sense // intron // 3 /// ENST00000569297 // sense // intron // 9 //…	---	microcosm // ENST00000280270 // --- // predicted /// microcosm // ENST00000301831 // --- // predicted /// microcosm // ENST00000325814 // --- // predicted /// microcosm // ENST00000328749 // --- // predicted /// microcosm // ENST00000340794 // --- // predicted /// microcosm // ENST00000341793 // --- // predicted /// microcosm // ENST00000342416 // --- // predicted /// microcosm // ENST00000343105…	miRNA-4_0	Sep 22, 2016	miRBase
20500748	1.35142		1.37951	1.58333	1.88395	1.17954		0.94949	1.42479	2.1058	1.54955	1.41491	1.48223	0.134647	0.389795	0.790237	MIMAT0000432_st	MIMAT0000432	hsa-miR-141-3p	miRNA	Homo sapiens	chr12:7073318-7073339 (+)	22	UAACACUGUCUGGUAAAGAUGG	ENST00000537269 // sense // intron // 1 /// OTTHUMT00000402989 // sense // intron // 1	hsa-mir-141 // chr12:7073260-7073354 (+) /// hsa-mir-200c // chr12:7072862-7072929 (+)	microcosm // ENST00000297001 // --- // predicted /// microcosm // ENST00000306803 // --- // predicted /// microcosm // ENST00000341244 // --- // predicted /// microcosm // ENST00000359659 // --- // predicted /// microcosm // ENST00000359736 // --- // predicted /// microcosm // ENST00000371970 // --- // predicted /// microcosm // ENST00000376271 // --- // predicted /// microcosm // ENST00000378960…	miRNA-4_0	Sep 22, 2016	miRBase
20500752	2.33343	5.70628	6.93516	6.52992	6.27186	4.6699	5.21235	6.50138	6.78412	6.09329	5.55533	5.85221	5.70377	-0.296878	0.60305	0.898042	MIMAT0000435_st	MIMAT0000435	hsa-miR-143-3p	miRNA	Homo sapiens	chr5:148808541-148808561 (+)	21	UGAGAUGAAGCACUGUAGCUC	---	hsa-mir-143 // chr5:148808481-148808586 (+) /// hsa-mir-145 // chr5:148810209-148810296 (+)	microcosm // ENST00000215770 // --- // predicted /// microcosm // ENST00000295112 // --- // predicted /// microcosm // ENST00000326397 // --- // predicted /// microcosm // ENST00000329493 // --- // predicted /// microcosm // ENST00000333840 // --- // predicted /// microcosm // ENST00000334627 // --- // predicted /// microcosm // ENST00000338857 // --- // predicted /// microcosm // ENST00000343761…	miRNA-4_0	Sep 22, 2016	miRBase
20500755	2.24553	6.51526	7.67709	7.3538	7.03594	5.36092	5.66708	7.6886	7.77021	7.15466	6.16552	6.72829	6.44691	-0.56277	0.449398	0.855468	MIMAT0000437_st	MIMAT0000437	hsa-miR-145-5p	miRNA	Homo sapiens	chr5:148810224-148810246 (+)	23	GUCCAGUUUUCCCAGGAAUCCCU	ENST00000602315 // sense // exon // 1 /// OTTHUMT00000468029 // sense // exon // 1	hsa-mir-143 // chr5:148808481-148808586 (+) /// hsa-mir-145 // chr5:148810209-148810296 (+)	microcosm // ENST00000312710 // --- // predicted /// microcosm // ENST00000323562 // --- // predicted /// microcosm // ENST00000329493 // --- // predicted /// microcosm // ENST00000354559 // --- // predicted /// microcosm // ENST00000358629 // --- // predicted /// microcosm // ENST00000361329 // --- // predicted /// microcosm // ENST00000366608 // --- // predicted /// microcosm // ENST00000376271…	miRNA-4_0	Sep 22, 2016	miRBase
20500758	0.86932		1.8772	3.19308	2.63044	0.59483		2.76283	2.15923	2.22355	2.14251	1.93511	2.03881	0.2074	0.640096	0.910288	MIMAT0000438_st	MIMAT0000438	hsa-miR-152-3p	miRNA	Homo sapiens	chr17:46114540-46114560 (-)	21	UCAGUGCAUGACAGAACUUGG	ENST00000006101 // sense // intron // 2 /// ENST00000580174 // sense // intron // 1 /// ENST00000582553 // sense // intron // 1 /// ENST00000584666 // sense // intron // 1 /// OTTHUMT00000442953 // sense // intron // 1 /// OTTHUMT00000442955 // sense // intron // 1 /// OTTHUMT00000442957 // sense // intron // 1	---	microcosm // ENST00000302336 // --- // predicted /// microcosm // ENST00000308911 // --- // predicted /// microcosm // ENST00000328749 // --- // predicted /// microcosm // ENST00000333401 // --- // predicted /// microcosm // ENST00000340442 // --- // predicted /// microcosm // ENST00000354683 // --- // predicted /// microcosm // ENST00000376267 // --- // predicted /// microcosm // ENST00000377806…	miRNA-4_0	Sep 22, 2016	miRBase
20500761	4.67685	4.77258	6.38168	6.24571	5.83095	2.77586	3.98716	5.8832	5.82661	5.45678	5.58155	4.78592	5.18374	0.795632	0.0494484	0.572924	MIMAT0000440_st	MIMAT0000440	hsa-miR-191-5p	miRNA	Homo sapiens	chr3:49058105-49058127 (-)	23	CAACGGAAUCCCAAAAGCAGCUG	ENST00000313778 // sense // intron // 1 /// ENST00000326912 // antisense // intron // 1 /// ENST00000440857 // sense // intron // 1 /// ENST00000492585 // sense // intron // 1 /// ENST00000496568 // sense // intron // 1 /// OTTHUMT00000345586 // sense // intron // 1 /// OTTHUMT00000345587 // sense // intron // 1 /// OTTHUMT00000345595 // sense // intron // 1 /// OTTHUMT00000345596 // sense // int…	hsa-mir-191 // chr3:49058051-49058142 (-) /// hsa-mir-425 // chr3:49057581-49057667 (-)	microcosm // ENST00000305824 // --- // predicted /// microcosm // ENST00000309009 // --- // predicted /// microcosm // ENST00000316183 // --- // predicted /// microcosm // ENST00000357491 // --- // predicted /// microcosm // ENST00000359967 // --- // predicted /// microcosm // ENST00000360762 // --- // predicted /// microcosm // ENST00000361415 // --- // predicted /// microcosm // ENST00000369174…	miRNA-4_0	Sep 22, 2016	miRBase
20500765	3.08192	4.38618	5.54877	5.77333	5.72003	2.08294	3.23468	6.11837	6.02922	5.30052	4.90205	4.55315	4.7276	0.3489	0.35993	0.783539	MIMAT0000443_st	MIMAT0000443	hsa-miR-125a-5p	miRNA	Homo sapiens	chr19:52196521-52196544 (+)	24	UCCCUGAGACCCUUUAACCUGUGA	ENST00000602324 // antisense // exon // 1 /// OTTHUMT00000467329 // antisense // exon // 1	hsa-let-7e // chr19:52196039-52196117 (+) /// hsa-mir-125a // chr19:52196507-52196592 (+) /// hsa-mir-99b // chr19:52195865-52195934 (+)	microcosm // ENST00000331979 // --- // predicted /// microcosm // ENST00000332781 // --- // predicted /// microcosm // ENST00000354915 // --- // predicted /// microcosm // ENST00000359967 // --- // predicted /// microcosm // ENST00000360102 // --- // predicted /// microcosm // ENST00000376972 // --- // predicted /// microcosm // ENST00000377468 // --- // predicted /// microcosm // ENST00000378296…	miRNA-4_0	Sep 22, 2016	miRBase
20500769	4.30242	4.55983	5.65511	5.39639	5.39942	4.20915	4.60325	5.70753	5.68496	4.80135	5.06263	5.00125	5.03194	0.061386	0.698747	0.937182	MIMAT0000445_st	MIMAT0000445	hsa-miR-126-3p	miRNA	Homo sapiens	chr9:139565105-139565126 (+)	22	UCGUACCGUGAGUAAUAAUGCG	ENST00000308874 // sense // intron // 7 /// ENST00000371698 // sense // intron // 6 /// ENST00000371699 // sense // intron // 7 /// ENST00000406555 // sense // intron // 7 /// ENST00000492002 // sense // intron // 5 /// OTTHUMT00000055094 // sense // intron // 7 /// OTTHUMT00000055095 // sense // intron // 7 /// OTTHUMT00000055096 // sense // intron // 6 /// OTTHUMT00000055099 // sense // intron …	---	microcosm // ENST00000299589 // --- // predicted /// microcosm // ENST00000319374 // --- // predicted /// microcosm // ENST00000329210 // --- // predicted /// microcosm // ENST00000331979 // --- // predicted /// microcosm // ENST00000354767 // --- // predicted /// microcosm // ENST00000377273 // --- // predicted /// microcosm // ENST00000377468 // --- // predicted /// microcosm // ENST00000377914…	miRNA-4_0	Sep 22, 2016	miRBase
20500771	2.61487	3.33224		1.90735		1.39768	2.14665		1.05642		2.61815	1.53358	2.07587	1.08457	0.0114719	0.475263	MIMAT0000446_st	MIMAT0000446	hsa-miR-127-3p	miRNA	Homo sapiens	chr14:101349372-101349393 (+)	22	UCGGAUCCGUCUGAGCUUGGCU	ENST00000534062 // antisense // exon // 1 /// OTTHUMT00000395127 // antisense // exon // 1	hsa-mir-127 // chr14:101349316-101349412 (+) /// hsa-mir-136 // chr14:101351039-101351120 (+) /// hsa-mir-337 // chr14:101340830-101340922 (+) /// hsa-mir-431 // chr14:101347344-101347457 (+) /// hsa-mir-433 // chr14:101348223-101348315 (+) /// hsa-mir-432 // chr14:101350820-101350913 (+) /// hsa-mir-665 // chr14:101341370-101341441 (+)	microcosm // ENST00000301436 // --- // predicted /// microcosm // ENST00000317839 // --- // predicted /// microcosm // ENST00000333616 // --- // predicted /// microcosm // ENST00000333971 // --- // predicted /// microcosm // ENST00000341636 // --- // predicted /// microcosm // ENST00000355575 // --- // predicted /// microcosm // ENST00000356014 // --- // predicted /// microcosm // ENST00000369364…	miRNA-4_0	Sep 22, 2016	miRBase
20500778	2.53769		1.72567	2.88652	3.55279	0.94785		2.70367	2.48557	2.28528	2.67567	2.10559	2.39063	0.570075	0.393722	0.790237	MIMAT0000449_st	MIMAT0000449	hsa-miR-146a-5p	miRNA	Homo sapiens	chr5:159912379-159912400 (+)	22	UGAGAACUGAAUUCCAUGGGUU	ENST00000517927 // sense // exon // 2 /// OTTHUMT00000374137 // sense // exon // 2	---	microcosm // ENST00000295112 // --- // predicted /// microcosm // ENST00000308842 // --- // predicted /// microcosm // ENST00000314226 // --- // predicted /// microcosm // ENST00000320470 // --- // predicted /// microcosm // ENST00000338526 // --- // predicted /// microcosm // ENST00000339535 // --- // predicted /// microcosm // ENST00000342709 // --- // predicted /// microcosm // ENST00000343465…	miRNA-4_0	Sep 22, 2016	miRBase
20500781	4.16724	4.52682	4.09685	4.27004	5.36705	4.56361	4.11475	4.14659	4.42276	5.10059	4.4856	4.46966	4.47763	0.01594	0.917947	0.969544	MIMAT0004609_st	MIMAT0004609	hsa-miR-149-3p	miRNA	Homo sapiens	chr2:241395473-241395493 (+)	21	AGGGAGGGACGGGGGCUGUGC	ENST00000264039 // sense // intron // 1 /// ENST00000404327 // antisense // intron // 1 /// ENST00000404891 // antisense // intron // 1 /// ENST00000420138 // sense // intron // 1 /// ENST00000426280 // sense // intron // 1 /// ENST00000469694 // sense // intron // 1 /// OTTHUMT00000257179 // sense // intron // 1 /// OTTHUMT00000325970 // sense // intron // 1 /// OTTHUMT00000325972 // sense // in…	---	microcosm // ENST00000304108 // --- // predicted /// microcosm // ENST00000375232 // --- // predicted /// microcosm // ENST00000378343 // --- // predicted /// microcosm // ENST00000378644 // --- // predicted /// microcosm // ENST00000382349 // --- // predicted /// MTI // --- // AAED1 // validated /// microcosm // ENST00000248450 // AAMP // predicted /// microcosm // ENST00000358849 // ABCB8 // pr…	miRNA-4_0	Sep 22, 2016	miRBase
20500782	1.7114	1.65924	1.01465	3.23955		1.28043	1.68661	1.66087	2.70246		1.90621	1.83259	1.8694	0.0736175	0.802377	0.944816	MIMAT0000451_st	MIMAT0000451	hsa-miR-150-5p	miRNA	Homo sapiens	chr19:50004089-50004110 (-)	22	UCUCCCAACCCUUGUACCAGUG	ENST00000602157 // antisense // 3UTR // 1	---	microcosm // ENST00000319374 // --- // predicted /// microcosm // ENST00000332477 // --- // predicted /// microcosm // ENST00000376313 // --- // predicted /// microcosm // ENST00000377801 // --- // predicted /// microcosm // ENST00000379755 // --- // predicted /// microcosm // ENST00000379760 // --- // predicted /// microcosm // ENST00000380054 // --- // predicted /// microcosm // ENST00000382716…	miRNA-4_0	Sep 22, 2016	miRBase
20500787	3.34239	1.08131	3.95137	2.31468	3.19179	1.2747	1.71103	2.18773	2.11614	1.97505	2.77631	1.85293	2.31462	0.923378	0.139666	0.680989	MIMAT0000455_st	MIMAT0000455	hsa-miR-185-5p	miRNA	Homo sapiens	chr22:20020676-20020697 (+)	22	UGGAGAGAAAGGCAGUUCCUGA	ENST00000327374 // sense // intron // 1 /// ENST00000398042 // sense // intron // 1 /// ENST00000399807 // sense // intron // 1 /// ENST00000401833 // sense // intron // 1 /// ENST00000401886 // sense // intron // 1 /// ENST00000411907 // sense // intron // 1 /// ENST00000430807 // sense // intron // 1 /// ENST00000432198 // sense // intron // 2 /// ENST00000432883 // sense // intron // 1 /// ENS…	---	microcosm // ENST00000297220 // --- // predicted /// microcosm // ENST00000305671 // --- // predicted /// microcosm // ENST00000306009 // --- // predicted /// microcosm // ENST00000320662 // --- // predicted /// microcosm // ENST00000330839 // --- // predicted /// microcosm // ENST00000333351 // --- // predicted /// microcosm // ENST00000340898 // --- // predicted /// microcosm // ENST00000354734…	miRNA-4_0	Sep 22, 2016	miRBase
20500791	3.66109	2.8883	0.83115	2.75775	1.85936	3.60646	2.99495	2.12625	2.66642	3.47778	2.39953	2.97437	2.68695	-0.574842	0.190566	0.733018	MIMAT0000457_st	MIMAT0000457	hsa-miR-188-5p	miRNA	Homo sapiens	chrX:49768123-49768143 (+)	21	CAUCCCUUGCAUGGUGGAGGG	ENST00000376088 // sense // intron // 3 /// ENST00000376091 // sense // intron // 3 /// ENST00000482218 // sense // intron // 3 /// OTTHUMT00000056542 // sense // intron // 3 /// OTTHUMT00000056543 // sense // intron // 3 /// OTTHUMT00000109349 // sense // intron // 3	hsa-mir-188 // chrX:49768109-49768194 (+) /// hsa-mir-362 // chrX:49773572-49773636 (+) /// hsa-mir-500a // chrX:49773039-49773122 (+) /// hsa-mir-501 // chrX:49774330-49774413 (+) /// hsa-mir-532 // chrX:49767754-49767844 (+) /// hsa-mir-660 // chrX:49777849-49777945 (+) /// hsa-mir-500b // chrX:49775280-49775358 (+)	microcosm // ENST00000222956 // --- // predicted /// microcosm // ENST00000303979 // --- // predicted /// microcosm // ENST00000311400 // --- // predicted /// microcosm // ENST00000313424 // --- // predicted /// microcosm // ENST00000329210 // --- // predicted /// microcosm // ENST00000332595 // --- // predicted /// microcosm // ENST00000340814 // --- // predicted /// microcosm // ENST00000343738…	miRNA-4_0	Sep 22, 2016	miRBase
20500795	1.31916	1.74432	1.99052	3.46606	2.39626	1.70219	1.74865	3.29203	2.11662	1.83533	2.18326	2.13896	2.16111	0.0443	0.925547	0.969544	MIMAT0004614_st	MIMAT0004614	hsa-miR-193a-5p	miRNA	Homo sapiens	chr17:29887035-29887056 (+)	22	UGGGUCUUUGCGGGCGAGAUGA	---	---	microcosm // ENST00000243913 // --- // predicted /// microcosm // ENST00000318487 // --- // predicted /// microcosm // ENST00000328297 // --- // predicted /// microcosm // ENST00000338509 // --- // predicted /// microcosm // ENST00000338834 // --- // predicted /// microcosm // ENST00000354317 // --- // predicted /// microcosm // ENST00000355177 // --- // predicted /// microcosm // ENST00000357453…	miRNA-4_0	Sep 22, 2016	miRBase
20500798	5.51564	5.11686	6.25076	6.32194	6.33671	4.56019	4.67008	6.37825	6.25927	5.98982	5.90838	5.57152	5.73995	0.33686	0.142984	0.680989	MIMAT0000461_st	MIMAT0000461	hsa-miR-195-5p	miRNA	Homo sapiens	chr17:6920986-6921006 (-)	21	UAGCAGCACAGAAAUAUUGGC	ENST00000443997 // sense // intron // 1 /// ENST00000572453 // sense // exon // 1 /// ENST00000572547 // sense // intron // 1 /// OTTHUMT00000450298 // sense // intron // 1 /// OTTHUMT00000450299 // sense // intron // 1 /// OTTHUMT00000450300 // sense // exon // 1	hsa-mir-195 // chr17:6920934-6921020 (-) /// hsa-mir-497 // chr17:6921230-6921341 (-)	microcosm // ENST00000308935 // --- // predicted /// microcosm // ENST00000312710 // --- // predicted /// microcosm // ENST00000315806 // --- // predicted /// microcosm // ENST00000317414 // --- // predicted /// microcosm // ENST00000331747 // --- // predicted /// microcosm // ENST00000334042 // --- // predicted /// microcosm // ENST00000339271 // --- // predicted /// microcosm // ENST00000340191…	miRNA-4_0	Sep 22, 2016	miRBase
20500848	4.91257	4.08843	6.41209	6.09741	5.37467	3.65792	4.34418	5.81994	6.00282	4.55978	5.37703	4.87693	5.12698	0.500106	0.133014	0.680989	MIMAT0000510_st	MIMAT0000510	hsa-miR-320a	miRNA	Homo sapiens	chr8:22102488-22102509 (-)	22	AAAAGCUGGGUUGAGAGGGCGA	---	---	microcosm // ENST00000300992 // --- // predicted /// microcosm // ENST00000325814 // --- // predicted /// microcosm // ENST00000331024 // --- // predicted /// microcosm // ENST00000332902 // --- // predicted /// microcosm // ENST00000341664 // --- // predicted /// microcosm // ENST00000341817 // --- // predicted /// microcosm // ENST00000354559 // --- // predicted /// microcosm // ENST00000354937…	miRNA-4_0	Sep 22, 2016	miRBase
20501036	7.91208	7.35495	8.14709	8.22904	8.04829	6.83916	7.12272	7.96469	8.01909	7.63633	7.93829	7.5164	7.72734	0.421892	0.065609	0.572924	MIMAT0000617_st	MIMAT0000617	hsa-miR-200c-3p	miRNA	Homo sapiens	chr12:7072905-7072927 (+)	23	UAAUACUGCCGGGUAAUGAUGGA	ENST00000537269 // sense // intron // 1 /// OTTHUMT00000402989 // sense // intron // 1	hsa-mir-141 // chr12:7073260-7073354 (+) /// hsa-mir-200c // chr12:7072862-7072929 (+)	microcosm // ENST00000306232 // --- // predicted /// microcosm // ENST00000317427 // --- // predicted /// microcosm // ENST00000326397 // --- // predicted /// microcosm // ENST00000327788 // --- // predicted /// microcosm // ENST00000327878 // --- // predicted /// microcosm // ENST00000331979 // --- // predicted /// microcosm // ENST00000339535 // --- // predicted /// microcosm // ENST00000357151…	miRNA-4_0	Sep 22, 2016	miRBase
20501157	3.53429	3.37316	4.30823	4.78025	3.6996	2.56756	1.69593	4.06279	3.32571	2.48458	3.93911	2.82731	3.38321	1.11179	0.0108018	0.475263	MIMAT0000680_st	MIMAT0000680	hsa-miR-106b-5p	miRNA	Homo sapiens	chr7:99691666-99691686 (-)	21	UAAAGUGCUGACAGUGCAGAU	ENST00000303887 // sense // intron // 13 /// ENST00000343023 // sense // intron // 8 /// ENST00000354230 // sense // intron // 12 /// ENST00000485286 // sense // intron // 12 /// ENST00000489841 // sense // intron // 12 /// ENST00000491245 // sense // intron // 4 /// ENST00000493352 // sense // intron // 2 /// OTTHUMT00000336534 // sense // intron // 13 /// OTTHUMT00000336598 // sense // intron /…	hsa-mir-25 // chr7:99691183-99691266 (-) /// hsa-mir-93 // chr7:99691391-99691470 (-) /// hsa-mir-106b // chr7:99691616-99691697 (-)	microcosm // ENST00000287660 // --- // predicted /// microcosm // ENST00000297278 // --- // predicted /// microcosm // ENST00000300515 // --- // predicted /// microcosm // ENST00000304594 // --- // predicted /// microcosm // ENST00000306804 // --- // predicted /// microcosm // ENST00000310391 // --- // predicted /// microcosm // ENST00000312528 // --- // predicted /// microcosm // ENST00000316405…	miRNA-4_0	Sep 22, 2016	miRBase
20501163			1.11534	1.07047	1.68966			1.68347	0.8708	0.94621	1.29182	1.16683	1.22933	0.124997	0.773711	0.9403	MIMAT0000682_st	MIMAT0000682	hsa-miR-200a-3p	miRNA	Homo sapiens	chr1:1103296-1103317 (+)	22	UAACACUGUCUGGUAACGAUGU	---	hsa-mir-200b // chr1:1102484-1102578 (+) /// hsa-mir-200a // chr1:1103243-1103332 (+) /// hsa-mir-429 // chr1:1104385-1104467 (+)	microcosm // ENST00000303979 // --- // predicted /// microcosm // ENST00000306803 // --- // predicted /// microcosm // ENST00000320876 // --- // predicted /// microcosm // ENST00000326397 // --- // predicted /// microcosm // ENST00000355745 // --- // predicted /// microcosm // ENST00000359659 // --- // predicted /// microcosm // ENST00000359736 // --- // predicted /// microcosm // ENST00000371970…	miRNA-4_0	Sep 22, 2016	miRBase
20501176		1.26054	2.28175	3.48736	3.10345		1.06467	3.23332	3.52448	1.15423	2.53328	2.24417	2.38872	0.2891	0.666037	0.922202	MIMAT0000689_st	MIMAT0000689	hsa-miR-99b-5p	miRNA	Homo sapiens	chr19:52195871-52195892 (+)	22	CACCCGUAGAACCGACCUUGCG	ENST00000602324 // antisense // intron // 1 /// OTTHUMT00000467329 // antisense // intron // 1	hsa-let-7e // chr19:52196039-52196117 (+) /// hsa-mir-125a // chr19:52196507-52196592 (+) /// hsa-mir-99b // chr19:52195865-52195934 (+)	microcosm // ENST00000290559 // --- // predicted /// microcosm // ENST00000308338 // --- // predicted /// microcosm // ENST00000329491 // --- // predicted /// microcosm // ENST00000338647 // --- // predicted /// microcosm // ENST00000342709 // --- // predicted /// microcosm // ENST00000343465 // --- // predicted /// microcosm // ENST00000343518 // --- // predicted /// microcosm // ENST00000344536…	miRNA-4_0	Sep 22, 2016	miRBase
20501179	4.15267	3.70293		3.08819	3.2759	4.08843	4.42094		2.33993	2.91758	3.55492	3.44172	3.49832	0.113202	0.739583	0.939165	MIMAT0004679_st	MIMAT0004679	hsa-miR-296-3p	miRNA	Homo sapiens	chr20:57392681-57392702 (-)	22	GAGGGUUGGGUGGAGGCUCUCC	ENST00000596276 // sense // exon // 1 /// OTTHUMT00000465468 // sense // exon // 1	hsa-mir-296 // chr20:57392670-57392749 (-) /// hsa-mir-298 // chr20:57393281-57393368 (-)	microcosm // ENST00000278994 // --- // predicted /// microcosm // ENST00000301831 // --- // predicted /// microcosm // ENST00000303432 // --- // predicted /// microcosm // ENST00000314123 // --- // predicted /// microcosm // ENST00000325814 // --- // predicted /// microcosm // ENST00000327933 // --- // predicted /// microcosm // ENST00000329788 // --- // predicted /// microcosm // ENST00000331267…	miRNA-4_0	Sep 22, 2016	miRBase
20501197	2.43415	2.31591	4.36216	4.70128	4.64211	1.09021	3.16806	4.51165	3.60072	4.56504	3.69112	3.38714	3.53913	0.303986	0.496445	0.875211	MIMAT0000703_st	MIMAT0000703	hsa-miR-361-5p	miRNA	Homo sapiens	chrX:85158686-85158707 (-)	22	UUAUCAGAAUCUCCAGGGGUAC	ENST00000357749 // sense // intron // 9 /// ENST00000467744 // sense // intron // 2 /// ENST00000537751 // sense // intron // 6 /// OTTHUMT00000057396 // sense // intron // 9 /// OTTHUMT00000057399 // sense // intron // 2	---	microcosm // ENST00000314232 // --- // predicted /// microcosm // ENST00000315431 // --- // predicted /// microcosm // ENST00000317414 // --- // predicted /// microcosm // ENST00000330898 // --- // predicted /// microcosm // ENST00000340419 // --- // predicted /// microcosm // ENST00000366811 // --- // predicted /// microcosm // ENST00000379094 // --- // predicted /// microcosm // ENST00000379669…	miRNA-4_0	Sep 22, 2016	miRBase
20501213	4.42692	4.10092	2.82019	1.74531		5.05827	5.11463	2.67091	1.90651		3.27333	3.68758	3.48046	-0.414245	0.204418	0.733018	MIMAT0022833_st	MIMAT0022833	hsa-miR-365b-5p	miRNA	Homo sapiens	chr17:29902458-29902479 (+)	22	AGGGACUUUCAGGGGCAGCUGU	ENST00000412403 // sense // 3UTR // 3 /// OTTHUMT00000256194 // sense // 3UTR // 3	hsa-mir-365b // chr17:29902430-29902540 (+) /// hsa-mir-4725 // chr17:29902288-29902377 (+)	MTI // --- // ADAP2 // validated /// MTI // --- // AKR7A2 // validated /// MTI // --- // ALDH5A1 // validated /// MTI // --- // ANGEL2 // validated /// MTI // --- // ARHGAP26 // validated /// MTI // --- // ATP11A // validated /// MTI // --- // ATP1B3 // validated /// MTI // --- // C1RL // validated /// MTI // --- // C21orf59 // validated /// MTI // --- // CAPZA2 // validated /// MTI // --- // CAS…	miRNA-4_0	Sep 22, 2016	miRBase
20501243	3.89309	3.01754	4.09408	4.22551	4.36223	2.04566	2.64272	3.75299	3.85951	4.19921	3.91849	3.30002	3.60925	0.618472	0.116483	0.680989	MIMAT0000732_st	MIMAT0000732	hsa-miR-378a-3p	miRNA	Homo sapiens	chr5:149112430-149112450 (+)	22	ACUGGACUUGGAGUCAGAAGGC	ENST00000309241 // sense // intron // 1 /// ENST00000360453 // sense // intron // 1 /// ENST00000394320 // sense // intron // 1 /// ENST00000461780 // sense // intron // 1 /// OTTHUMT00000252334 // sense // intron // 1 /// OTTHUMT00000319317 // sense // intron // 1 /// OTTHUMT00000319319 // sense // intron // 1 /// OTTHUMT00000319320 // sense // intron // 1	---	MTI // --- // ACACA // validated /// MTI // --- // ACAP2 // validated /// MTI // --- // ACSL4 // validated /// MTI // --- // ACTB // validated /// MTI // --- // AGK // validated /// MTI // --- // AGO1 // validated /// MTI // --- // AKT1 // validated /// MTI // --- // ALDOB // validated /// MTI // --- // ARGFX // validated /// MTI // --- // ARL8B // validated /// MTI // --- // ASB16-AS1 // validat…	miRNA-4_0	Sep 22, 2016	miRBase
20501277	6.93176	6.54344	4.23148	4.6502	5.22692	6.61261	6.75632	5.56976	4.8738	5.20831	5.51676	5.80416	5.66046	-0.2874	0.36373	0.785768	MIMAT0026486_st	MIMAT0026486	hsa-miR-328-5p	miRNA	Homo sapiens	chr16:67236270-67236292 (-)	23	GGGGGGGCAGGAGGGGCUCAGGG	ENST00000360833 // antisense // intron // 12 /// ENST00000393997 // antisense // intron // 13 /// ENST00000477898 // antisense // intron // 12 /// OTTHUMT00000257667 // antisense // intron // 12 /// OTTHUMT00000257668 // antisense // intron // 12 /// OTTHUMT00000257669 // antisense // intron // 13	---	MTI // --- // ACOX1 // validated /// MTI // --- // ALPI // validated /// MTI // --- // ATL3 // validated /// MTI // --- // BAG5 // validated /// MTI // --- // BCAM // validated /// MTI // --- // BCL3 // validated /// MTI // --- // BCL7A // validated /// MTI // --- // CACNA2D2 // validated /// MTI // --- // CAPZB // validated /// MTI // --- // CASKIN1 // validated /// MTI // --- // CCDC50 // valid…	miRNA-4_0	Sep 22, 2016	miRBase
20501280	2.14347	2.44961	5.33059	5.34334	4.86522	1.27528	1.28099	4.68013	5.192	4.50812	4.02645	3.3873	3.70688	0.639142	0.0239244	0.572924	MIMAT0000753_st	MIMAT0000753	hsa-miR-342-3p	miRNA	Homo sapiens	chr14:100576052-100576074 (+)	23	UCUCACACAGAAAUCGCACCCGU	ENST00000392920 // sense // intron // 3 /// ENST00000402714 // sense // intron // 3 /// ENST00000544450 // sense // intron // 3 /// ENST00000553875 // sense // intron // 4 /// ENST00000554045 // sense // intron // 3 /// ENST00000555706 // sense // intron // 4 /// ENST00000557153 // sense // intron // 3 /// ENST00000557384 // sense // intron // 2 /// OTTHUMT00000413958 // sense // intron // 3 /// …	hsa-mir-342 // chr14:100575992-100576090 (+) /// hsa-mir-151b // chr14:100575756-100575851 (-)	microcosm // ENST00000301831 // --- // predicted /// microcosm // ENST00000306733 // --- // predicted /// microcosm // ENST00000317182 // --- // predicted /// microcosm // ENST00000325243 // --- // predicted /// microcosm // ENST00000329650 // --- // predicted /// microcosm // ENST00000331798 // --- // predicted /// microcosm // ENST00000334441 // --- // predicted /// microcosm // ENST00000339041…	miRNA-4_0	Sep 22, 2016	miRBase
20501286	3.76682	3.06478	4.84519	5.11953	4.90741	2.46669	3.40084	4.81306	5.12667	4.22836	4.34075	4.00712	4.17394	0.333622	0.317426	0.776084	MIMAT0004697_st	MIMAT0004697	hsa-miR-151a-5p	miRNA	Homo sapiens	chr8:141742722-141742742 (-)	21	UCGAGGAGCUCACAGUCUAGU	ENST00000340930 // sense // intron // 22 /// ENST00000395218 // sense // intron // 22 /// ENST00000517887 // sense // intron // 21 /// ENST00000518509 // sense // intron // 4 /// ENST00000519419 // sense // intron // 22 /// ENST00000519465 // sense // intron // 8 /// ENST00000519654 // sense // intron // 20 /// ENST00000519993 // sense // intron // 22 /// ENST00000521029 // sense // intron // 3 /…	---	microcosm // ENST00000278994 // --- // predicted /// microcosm // ENST00000301831 // --- // predicted /// microcosm // ENST00000309466 // --- // predicted /// microcosm // ENST00000327271 // --- // predicted /// microcosm // ENST00000328511 // --- // predicted /// microcosm // ENST00000338769 // --- // predicted /// microcosm // ENST00000339128 // --- // predicted /// microcosm // ENST00000342551…	miRNA-4_0	Sep 22, 2016	miRBase
20502129			1.85766	1.92383	1.67223			1.39506	0.8037	1.42711	1.81791	1.20862	1.51327	0.609283	0.146491	0.680989	MIMAT0003393_st	MIMAT0003393	hsa-miR-425-5p	miRNA	Homo sapiens	chr3:49057632-49057654 (-)	23	AAUGACACGAUCACUCCCGUUGA	ENST00000313778 // sense // intron // 1 /// ENST00000440857 // sense // intron // 1 /// ENST00000492585 // sense // intron // 1 /// ENST00000496568 // sense // intron // 1 /// OTTHUMT00000345586 // sense // intron // 1 /// OTTHUMT00000345587 // sense // intron // 1 /// OTTHUMT00000345595 // sense // intron // 1 /// OTTHUMT00000345596 // sense // intron // 1	hsa-mir-191 // chr3:49058051-49058142 (-) /// hsa-mir-425 // chr3:49057581-49057667 (-)	MTI // --- // ACACB // validated /// MTI // --- // AFF4 // validated /// MTI // --- // AP3D1 // validated /// MTI // --- // ARIH1 // validated /// MTI // --- // ASCC3 // validated /// MTI // --- // ATP5G3 // validated /// MTI // --- // BAZ2A // validated /// MTI // --- // BCOR // validated /// MTI // --- // BEX4 // validated /// MTI // --- // BHLHB9 // validated /// MTI // --- // BIRC5 // validat…	miRNA-4_0	Sep 22, 2016	miRBase
20502237		0.98682	1.20102	1.55576	1.83341		1.53931	1.11624	1.222	1.23897	1.39425	1.27913	1.33669	0.115123	0.671285	0.922202	MIMAT0001413_st	MIMAT0001413	hsa-miR-20b-5p	miRNA	Homo sapiens	chrX:133303880-133303902 (-)	23	CAAAGUGCUCAUAGUGCAGGUAG	---	hsa-mir-19b-2 // chrX:133303701-133303796 (-) /// hsa-mir-92a-2 // chrX:133303568-133303642 (-) /// hsa-mir-106a // chrX:133304228-133304308 (-) /// hsa-mir-363 // chrX:133303408-133303482 (-) /// hsa-mir-18b // chrX:133304071-133304141 (-) /// hsa-mir-20b // chrX:133303839-133303907 (-)	microcosm // ENST00000260968 // --- // predicted /// microcosm // ENST00000295251 // --- // predicted /// microcosm // ENST00000300515 // --- // predicted /// microcosm // ENST00000306804 // --- // predicted /// microcosm // ENST00000310391 // --- // predicted /// microcosm // ENST00000312528 // --- // predicted /// microcosm // ENST00000314893 // --- // predicted /// microcosm // ENST00000316405…	miRNA-4_0	Sep 22, 2016	miRBase
20502446	1.18809		3.03962	0.91414	0.76593	0.98144		1.4058	1.41336	1.45575	1.47694	1.31409	1.39552	0.162858	0.777465	0.9403	MIMAT0001631_st	MIMAT0001631	hsa-miR-451a	miRNA	Homo sapiens	chr17:27188421-27188442 (-)	22	AAACCGUUACCAUUACUGAGUU	ENST00000582320 // sense // exon // 1 /// OTTHUMT00000446722 // sense // exon // 1	hsa-mir-144 // chr17:27188551-27188636 (-) /// hsa-mir-451a // chr17:27188387-27188458 (-) /// hsa-mir-451b // chr17:27188389-27188456 (+) /// hsa-mir-4732 // chr17:27188673-27188748 (-)	microcosm // ENST00000222956 // --- // predicted /// microcosm // ENST00000299866 // --- // predicted /// microcosm // ENST00000314893 // --- // predicted /// microcosm // ENST00000317045 // --- // predicted /// microcosm // ENST00000331747 // --- // predicted /// microcosm // ENST00000332477 // --- // predicted /// microcosm // ENST00000344287 // --- // predicted /// microcosm // ENST00000354317…	miRNA-4_0	Sep 22, 2016	miRBase
20503793	0.87782		1.11433		0.99823	1.11433		0.99823		1.14902	0.996793	1.08719	1.04199	-0.0904	0.484211	0.875211	MIMAT0002809_st	MIMAT0002809	hsa-miR-146b-5p	miRNA	Homo sapiens	chr10:104196277-104196298 (+)	22	UGAGAACUGAAUUCCAUAGGCU	---	---	microcosm // ENST00000308842 // --- // predicted /// microcosm // ENST00000320470 // --- // predicted /// microcosm // ENST00000327975 // --- // predicted /// microcosm // ENST00000328930 // --- // predicted /// microcosm // ENST00000333840 // --- // predicted /// microcosm // ENST00000338526 // --- // predicted /// microcosm // ENST00000339535 // --- // predicted /// microcosm // ENST00000343465…	miRNA-4_0	Sep 22, 2016	miRBase
20503803	1.26262	1.54194	1.92156	1.07869	1.71191	1.54194	1.5013	1.28581	1.00669	1.60358	1.50334	1.38786	1.4456	0.11548	0.476944	0.875211	MIMAT0002816_st	MIMAT0002816	hsa-miR-494-3p	miRNA	Homo sapiens	chr14:101496018-101496039 (+)	22	UGAAACAUACACGGGAAACCUC	---	hsa-mir-299 // chr14:101490131-101490193 (+) /// hsa-mir-379 // chr14:101488403-101488469 (+) /// hsa-mir-380 // chr14:101491354-101491414 (+) /// hsa-mir-323a // chr14:101492069-101492154 (+) /// hsa-mir-329-1 // chr14:101493122-101493201 (+) /// hsa-mir-329-2 // chr14:101493437-101493520 (+) /// hsa-mir-494 // chr14:101495971-101496051 (+) /// hsa-mir-495 // chr14:101500092-101500173 (+) /// hs…	microcosm // ENST00000326397 // --- // predicted /// microcosm // ENST00000329615 // --- // predicted /// microcosm // ENST00000331871 // --- // predicted /// microcosm // ENST00000341508 // --- // predicted /// microcosm // ENST00000368793 // --- // predicted /// microcosm // ENST00000379455 // --- // predicted /// microcosm // ENST00000380971 // --- // predicted /// microcosm // ENST00000382544…	miRNA-4_0	Sep 22, 2016	miRBase
20503808	1.93969	1.82396	2.93386	3.89688	2.10629	1.7152	1.30985	1.97203	3.08435	3.29646	2.54014	2.27558	2.40786	0.264558	0.529884	0.884304	MIMAT0002819_st	MIMAT0002819	hsa-miR-193b-3p	miRNA	Homo sapiens	chr16:14397874-14397895 (+)	22	AACUGGCCCUCAAAGUCCCGCU	ENST00000570945 // sense // intron // 1 /// ENST00000571639 // sense // intron // 1 /// OTTHUMT00000436878 // sense // intron // 1 /// OTTHUMT00000436879 // sense // intron // 1	hsa-mir-365a // chr16:14403142-14403228 (+) /// hsa-mir-193b // chr16:14397824-14397906 (+)	microcosm // ENST00000301436 // --- // predicted /// microcosm // ENST00000301831 // --- // predicted /// microcosm // ENST00000308076 // --- // predicted /// microcosm // ENST00000312450 // --- // predicted /// microcosm // ENST00000317045 // --- // predicted /// microcosm // ENST00000320802 // --- // predicted /// microcosm // ENST00000329650 // --- // predicted /// microcosm // ENST00000338633…	miRNA-4_0	Sep 22, 2016	miRBase
20503809			3.00604	3.45993	3.98186			4.04502	3.77809	4.03466	3.48261	3.95259	3.7176	-0.46998	0.251732	0.733018	MIMAT0002820_st	MIMAT0002820	hsa-miR-497-5p	miRNA	Homo sapiens	chr17:6921298-6921318 (-)	21	CAGCAGCACACUGUGGUUUGU	ENST00000443997 // sense // intron // 1 /// ENST00000572453 // sense // exon // 1 /// ENST00000572547 // sense // intron // 1 /// OTTHUMT00000450298 // sense // intron // 1 /// OTTHUMT00000450299 // sense // intron // 1 /// OTTHUMT00000450300 // sense // exon // 1	hsa-mir-195 // chr17:6920934-6921020 (-) /// hsa-mir-497 // chr17:6921230-6921341 (-)	microcosm // ENST00000303833 // --- // predicted /// microcosm // ENST00000308935 // --- // predicted /// microcosm // ENST00000312710 // --- // predicted /// microcosm // ENST00000315806 // --- // predicted /// microcosm // ENST00000320925 // --- // predicted /// microcosm // ENST00000323595 // --- // predicted /// microcosm // ENST00000327926 // --- // predicted /// microcosm // ENST00000329969…	miRNA-4_0	Sep 22, 2016	miRBase
20503876	4.30061		1.90651	3.33476	1.99902	1.57002		1.57932	1.90651	0.99626	2.88523	1.51303	2.19913	1.3722	0.0731716	0.57521	MIMAT0002871_st	MIMAT0002871	hsa-miR-500a-3p	miRNA	Homo sapiens	chrX:49773090-49773111 (+)	22	AUGCACCUGGGCAAGGAUUCUG	ENST00000376088 // sense // intron // 3 /// ENST00000376091 // sense // intron // 3 /// ENST00000482218 // sense // intron // 3 /// OTTHUMT00000056542 // sense // intron // 3 /// OTTHUMT00000056543 // sense // intron // 3 /// OTTHUMT00000109349 // sense // intron // 3	hsa-mir-188 // chrX:49768109-49768194 (+) /// hsa-mir-362 // chrX:49773572-49773636 (+) /// hsa-mir-500a // chrX:49773039-49773122 (+) /// hsa-mir-501 // chrX:49774330-49774413 (+) /// hsa-mir-502 // chrX:49779206-49779291 (+) /// hsa-mir-532 // chrX:49767754-49767844 (+) /// hsa-mir-660 // chrX:49777849-49777945 (+) /// hsa-mir-500b // chrX:49775280-49775358 (+)	microcosm // ENST00000254302 // --- // predicted /// microcosm // ENST00000297001 // --- // predicted /// microcosm // ENST00000303432 // --- // predicted /// microcosm // ENST00000327353 // --- // predicted /// microcosm // ENST00000329493 // --- // predicted /// microcosm // ENST00000329863 // --- // predicted /// microcosm // ENST00000333156 // --- // predicted /// microcosm // ENST00000333189…	miRNA-4_0	Sep 22, 2016	miRBase
20503880	3.9647	2.19144	3.20891	3.64406	3.77008	1.16064	2.1797	3.08687	1.74588	1.84494	3.35584	2.00361	2.67972	1.35223	0.0697104	0.572924	MIMAT0004775_st	MIMAT0004775	hsa-miR-502-3p	miRNA	Homo sapiens	chrX:49779257-49779278 (+)	22	AAUGCACCUGGGCAAGGAUUCA	ENST00000376088 // sense // intron // 3 /// ENST00000376091 // sense // intron // 3 /// ENST00000482218 // sense // intron // 3 /// OTTHUMT00000056542 // sense // intron // 3 /// OTTHUMT00000056543 // sense // intron // 3 /// OTTHUMT00000109349 // sense // intron // 3	hsa-mir-362 // chrX:49773572-49773636 (+) /// hsa-mir-500a // chrX:49773039-49773122 (+) /// hsa-mir-501 // chrX:49774330-49774413 (+) /// hsa-mir-502 // chrX:49779206-49779291 (+) /// hsa-mir-660 // chrX:49777849-49777945 (+) /// hsa-mir-500b // chrX:49775280-49775358 (+)	microcosm // ENST00000254302 // --- // predicted /// microcosm // ENST00000297001 // --- // predicted /// microcosm // ENST00000299866 // --- // predicted /// microcosm // ENST00000312288 // --- // predicted /// microcosm // ENST00000324999 // --- // predicted /// microcosm // ENST00000329493 // --- // predicted /// microcosm // ENST00000329863 // --- // predicted /// microcosm // ENST00000333131…	miRNA-4_0	Sep 22, 2016	miRBase
20504187	7.58989	8.18582	8.04498	7.4543	7.19305	7.77812	7.36321	7.42719	7.88314	7.85781	7.69361	7.66189	7.67775	0.031714	0.918962	0.969544	MIMAT0004784_st	MIMAT0004784	hsa-miR-455-3p	miRNA	Homo sapiens	chr9:116971767-116971787 (+)	21	GCAGUCCAUGGGCAUAUACAC	ENST00000356083 // sense // intron // 10 /// ENST00000451716 // sense // intron // 5 /// ENST00000494090 // sense // intron // 7 /// OTTHUMT00000053763 // sense // intron // 10 /// OTTHUMT00000053764 // sense // intron // 7 /// OTTHUMT00000053766 // sense // intron // 5	---	microcosm // ENST00000290390 // --- // predicted /// microcosm // ENST00000294635 // --- // predicted /// microcosm // ENST00000301828 // --- // predicted /// microcosm // ENST00000325371 // --- // predicted /// microcosm // ENST00000328626 // --- // predicted /// microcosm // ENST00000334932 // --- // predicted /// microcosm // ENST00000341022 // --- // predicted /// microcosm // ENST00000354937…	miRNA-4_0	Sep 22, 2016	miRBase
20504298	2.39493	2.62896	4.28832	4.0245	3.7666	1.58221	2.15324	4.01454	4.79238	4.29614	3.42066	3.3677	3.39418	0.05296	0.86909	0.957357	MIMAT0003239_st	MIMAT0003239	hsa-miR-574-3p	miRNA	Homo sapiens	chr4:38869713-38869734 (+)	22	CACGCUCAUGCACACACCCACA	ENST00000358869 // sense // intron // 1 /// ENST00000510213 // sense // intron // 1 /// ENST00000515037 // sense // intron // 1 /// OTTHUMT00000250436 // sense // intron // 1 /// OTTHUMT00000360578 // sense // intron // 1 /// OTTHUMT00000360580 // sense // intron // 1	---	microcosm // ENST00000275609 // --- // predicted /// microcosm // ENST00000290559 // --- // predicted /// microcosm // ENST00000310579 // --- // predicted /// microcosm // ENST00000312214 // --- // predicted /// microcosm // ENST00000314747 // --- // predicted /// microcosm // ENST00000326382 // --- // predicted /// microcosm // ENST00000327647 // --- // predicted /// microcosm // ENST00000327881…	miRNA-4_0	Sep 22, 2016	miRBase
20504316	5.27679	5.99791	6.24671	4.25217	5.84714	5.65548	5.46243	4.93594	6.18486	5.70474	5.52414	5.58869	5.55642	-0.064546	0.911005	0.969544	MIMAT0003251_st	MIMAT0003251	hsa-miR-548a-3p	miRNA	Homo sapiens	chr6:18572075-18572096 (+) /// chr6:135560358-135560379 (+) /// chr8:105496612-105496633 (-)	22	CAAAACUGGCAAUUACUUUUGC	---	---	microcosm // ENST00000299756 // --- // predicted /// microcosm // ENST00000299866 // --- // predicted /// microcosm // ENST00000310882 // --- // predicted /// microcosm // ENST00000315431 // --- // predicted /// microcosm // ENST00000316131 // --- // predicted /// microcosm // ENST00000324445 // --- // predicted /// microcosm // ENST00000340318 // --- // predicted /// microcosm // ENST00000342007…	miRNA-4_0	Sep 22, 2016	miRBase
20504362		0.88979		0.83393	1.70619		1.11005		2.12916	1.13483	1.1433	1.45801	1.30066	-0.31471	0.61953	0.898042	MIMAT0003286_st	MIMAT0003286	hsa-miR-617	miRNA	Homo sapiens	chr12:81226372-81226393 (-)	22	AGACUUCCCAUUUGAAGGUGGC	ENST00000261203 // sense // intron // 5 /// ENST00000552864 // sense // intron // 4 /// OTTHUMT00000407760 // sense // intron // 4 /// OTTHUMT00000407761 // sense // intron // 5	---	microcosm // ENST00000247761 // --- // predicted /// microcosm // ENST00000298876 // --- // predicted /// microcosm // ENST00000319148 // --- // predicted /// microcosm // ENST00000319163 // --- // predicted /// microcosm // ENST00000327353 // --- // predicted /// microcosm // ENST00000328448 // --- // predicted /// microcosm // ENST00000329573 // --- // predicted /// microcosm // ENST00000331024…	miRNA-4_0	Sep 22, 2016	miRBase
20504364	4.08651	4.15433	1.93057	1.68806	1.71197	3.79564	4.19588	2.60394	2.25658	2.10805	2.71429	2.99202	2.85315	-0.27773	0.193852	0.733018	MIMAT0026622_st	MIMAT0026622	hsa-miR-619-5p	miRNA	Homo sapiens	chr12:109230738-109230759 (-)	22	GCUGGGAUUACAGGCAUGAGCC	ENST00000326495 // sense // intron // 2 /// ENST00000360239 // sense // intron // 2 /// ENST00000548522 // sense // intron // 2 /// ENST00000551165 // sense // intron // 2 /// OTTHUMT00000403724 // sense // intron // 2 /// OTTHUMT00000403726 // sense // intron // 2 /// OTTHUMT00000403729 // sense // intron // 2	---	MTI // --- // A4GALT // validated /// MTI // --- // ABCG8 // validated /// MTI // --- // ABHD12 // validated /// MTI // --- // ABI2 // validated /// MTI // --- // ACAP2 // validated /// MTI // --- // ACOT9 // validated /// MTI // --- // ACOX1 // validated /// MTI // --- // ACSBG1 // validated /// MTI // --- // ADO // validated /// MTI // --- // AGMAT // validated /// MTI // --- // AGO3 // validat…	miRNA-4_0	Sep 22, 2016	miRBase
20504391	6.51568	6.7263	6.58385	7.2739	7.08226	6.87072	6.62213	7.21495	6.93912	6.93229	6.8364	6.91584	6.87612	-0.079444	0.679519	0.924538	MIMAT0003308_st	MIMAT0003308	hsa-miR-638	miRNA	Homo sapiens	chr19:10829095-10829119 (+)	25	AGGGAUCGCGGGCGGGUGGCGGCCU	ENST00000314646 // sense // intron // 1 /// ENST00000355667 // sense // intron // 1 /// ENST00000359692 // sense // intron // 1 /// ENST00000389253 // sense // intron // 1 /// ENST00000408974 // sense // intron // 1 /// ENST00000585892 // sense // intron // 1 /// OTTHUMT00000452590 // sense // intron // 1 /// OTTHUMT00000452591 // sense // intron // 1 /// OTTHUMT00000452592 // sense // intron // …	---	microcosm // ENST00000290390 // --- // predicted /// microcosm // ENST00000300992 // --- // predicted /// microcosm // ENST00000322309 // --- // predicted /// microcosm // ENST00000330061 // --- // predicted /// microcosm // ENST00000330739 // --- // predicted /// microcosm // ENST00000334002 // --- // predicted /// microcosm // ENST00000343465 // --- // predicted /// microcosm // ENST00000344584…	miRNA-4_0	Sep 22, 2016	miRBase
20504413	1.8808	2.18832	1.84435	3.56481	3.64676	2.4018	1.7516	3.92081	2.95448	3.49063	2.62501	2.90386	2.76444	-0.278856	0.598989	0.896899	MIMAT0003326_st	MIMAT0003326	hsa-miR-663a	miRNA	Homo sapiens	chr20:26188879-26188900 (-)	22	AGGCGGGGCGCCGCGGGACCGC	ENST00000427348 // sense // intron // 1 /// ENST00000432499 // sense // intron // 1 /// ENST00000594130 // sense // intron // 1 /// ENST00000594135 // sense // intron // 1 /// ENST00000594150 // sense // intron // 1 /// ENST00000596058 // sense // intron // 1 /// ENST00000596111 // sense // exon // 1 /// ENST00000596223 // sense // exon // 1 /// ENST00000596767 // sense // intron // 1 /// ENST000…	---	microcosm // ENST00000300992 // --- // predicted /// microcosm // ENST00000309009 // --- // predicted /// microcosm // ENST00000326382 // --- // predicted /// microcosm // ENST00000327933 // --- // predicted /// microcosm // ENST00000330898 // --- // predicted /// microcosm // ENST00000339128 // --- // predicted /// microcosm // ENST00000373739 // --- // predicted /// microcosm // ENST00000377468…	miRNA-4_0	Sep 22, 2016	miRBase
20504559	3.69338	4.41849	1.31128	3.3067	3.9317	4.34202	4.37237	3.17543	2.31912	3.09886	3.33231	3.46156	3.39694	-0.12925	0.81718	0.951695	MIMAT0005458_st	MIMAT0005458	hsa-miR-1224-5p	miRNA	Homo sapiens	chr3:183959193-183959211 (+)	19	GUGAGGACUCGGGAGGUGG	ENST00000273794 // sense // intron // 16 /// ENST00000426955 // sense // intron // 18 /// ENST00000444495 // sense // intron // 15 /// ENST00000461141 // sense // intron // 13 /// OTTHUMT00000346004 // sense // intron // 18 /// OTTHUMT00000346005 // sense // intron // 13 /// OTTHUMT00000346009 // sense // intron // 16 /// OTTHUMT00000346333 // sense // intron // 15	---	MTI // --- // ABI2 // validated /// MTI // --- // ACSF2 // validated /// MTI // --- // ADNP2 // validated /// MTI // --- // ALDH1A3 // validated /// MTI // --- // ANKS6 // validated /// MTI // --- // ANXA11 // validated /// MTI // --- // APBB2 // validated /// MTI // --- // C16ORF72 // validated /// MTI // --- // C1orf109 // validated /// MTI // --- // CACNA1B // validated /// MTI // --- // CAMK2…	miRNA-4_0	Sep 22, 2016	miRBase
20504562	4.74826	3.17577	6.33905	6.06495	5.43605	2.95064	4.52908	5.36518	5.58615	4.36889	5.15282	4.55999	4.8564	0.592828	0.326128	0.778612	MIMAT0005792_st	MIMAT0005792	hsa-miR-320b	miRNA	Homo sapiens	chr1:117214409-117214430 (+) /// chr1:224444751-224444772 (-)	22	AAAAGCUGGGUUGAGAGGGCAA	ENST00000281701 // sense // intron // 18 /// ENST00000340871 // sense // intron // 16 /// ENST00000361463 // sense // intron // 16 /// ENST00000391875 // sense // intron // 17 /// ENST00000469075 // sense // intron // 17 /// ENST00000469968 // sense // intron // 16 /// ENST00000482491 // sense // intron // 16 /// ENST00000489194 // sense // intron // 1 /// ENST00000496393 // sense // intron // 2 …	---	MTI // --- // ABCA2 // validated /// MTI // --- // ACLY // validated /// MTI // --- // ACPP // validated /// MTI // --- // ACTBL2 // validated /// MTI // --- // AIMP1 // validated /// MTI // --- // ARF1 // validated /// MTI // --- // ARID5B // validated /// MTI // --- // ARL10 // validated /// MTI // --- // ARL3 // validated /// MTI // --- // ASB6 // validated /// MTI // --- // ATF7IP // validate…	miRNA-4_0	Sep 22, 2016	miRBase
20504563	5.21956	3.79622	5.97242	5.98739	5.3715	3.6455	3.77786	5.73489	5.94048	4.95934	5.26942	4.81161	5.04052	0.457804	0.187097	0.733018	MIMAT0005793_st	MIMAT0005793	hsa-miR-320c	miRNA	Homo sapiens	chr18:19263520-19263539 (+) /// chr18:21901680-21901699 (+)	20	AAAAGCUGGGUUGAGAGGGU	ENST00000289119 // antisense // intron // 4 /// ENST00000577891 // antisense // intron // 4 /// ENST00000578270 // antisense // intron // 3 /// ENST00000579875 // antisense // intron // 3 /// ENST00000580981 // antisense // intron // 3 /// ENST00000584464 // antisense // intron // 3 /// OTTHUMT00000444757 // antisense // intron // 4 /// OTTHUMT00000444758 // antisense // intron // 3 /// OTTHUMT00…	---	MTI // --- // ABCA2 // validated /// MTI // --- // ACPP // validated /// MTI // --- // ACTBL2 // validated /// MTI // --- // AGO1 // validated /// MTI // --- // AIMP1 // validated /// MTI // --- // ARF1 // validated /// MTI // --- // ARID5B // validated /// MTI // --- // ARL10 // validated /// MTI // --- // ARL3 // validated /// MTI // --- // ASB6 // validated /// MTI // --- // ATG7 // validated …	miRNA-4_0	Sep 22, 2016	miRBase
20504586	4.01611	5.31814	4.46065	4.95161	5.35154	4.33738	4.64715	4.5966	4.17983	5.51449	4.81961	4.65509	4.73735	0.16452	0.514101	0.875211	MIMAT0010313_st	MIMAT0010313	hsa-miR-762	miRNA	Homo sapiens	chr16:30905272-30905293 (+)	22	GGGGCUGGGGCCGGGGCCGAGC	ENST00000215115 // antisense // 5UTR // 1 /// ENST00000380317 // antisense // 5UTR // 1 /// ENST00000564901 // sense // intron // 2 /// ENST00000565573 // sense // intron // 2 /// ENST00000570025 // sense // intron // 1 /// ENST00000572471 // antisense // intron // 1 /// ENST00000572628 // antisense // 5UTR // 1 /// ENST00000574418 // antisense // 5UTR // 1 /// OTTHUMT00000255547 // antisense // …	---	MTI // --- // AMD1 // validated /// MTI // --- // ANKRD13B // validated /// MTI // --- // ARHGAP40 // validated /// MTI // --- // ASB6 // validated /// MTI // --- // ATP8B1 // validated /// MTI // --- // CACNA1C // validated /// MTI // --- // CCNF // validated /// MTI // --- // CDCA8 // validated /// MTI // --- // CDK2 // validated /// MTI // --- // CHAC1 // validated /// MTI // --- // COX6B1 // …	miRNA-4_0	Sep 22, 2016	miRBase
20505760			2.24659	2.97758	2.25095			2.76283	2.94289	1.91727	2.49171	2.541	2.51635	-0.04929	0.861334	0.957357	MIMAT0004926_st	MIMAT0004926	hsa-miR-708-5p	miRNA	Homo sapiens	chr11:79113121-79113143 (-)	23	AAGGAGCUUACAAUCUAGCUGGG	ENST00000278550 // sense // intron // 1 /// ENST00000528688 // sense // intron // 1 /// ENST00000531583 // sense // intron // 1 /// OTTHUMT00000391406 // sense // intron // 1 /// OTTHUMT00000391452 // sense // intron // 1 /// OTTHUMT00000391453 // sense // intron // 1	---	microcosm // ENST00000278994 // --- // predicted /// microcosm // ENST00000298105 // --- // predicted /// microcosm // ENST00000298189 // --- // predicted /// microcosm // ENST00000320876 // --- // predicted /// microcosm // ENST00000354319 // --- // predicted /// microcosm // ENST00000355177 // --- // predicted /// microcosm // ENST00000381279 // --- // predicted /// microcosm // ENST00000382816…	miRNA-4_0	Sep 22, 2016	miRBase
20505791	2.2785	2.0155	1.30388		1.35949	2.5721	2.58914	1.95019		1.33052	1.73934	2.11049	1.92491	-0.371145	0.094376	0.680989	MIMAT0004949_st	MIMAT0004949	hsa-miR-877-5p	miRNA	Homo sapiens	chr6:30552109-30552128 (+)	20	GUAGAGGAGAUGGCGCAGGG	ENST00000326195 // sense // intron // 13 /// ENST00000376545 // sense // intron // 12 /// ENST00000396515 // sense // intron // 4 /// ENST00000475993 // sense // intron // 5 /// OTTHUMT00000076136 // sense // intron // 12 /// OTTHUMT00000076137 // sense // intron // 13 /// OTTHUMT00000256168 // sense // intron // 5	---	microcosm // ENST00000306232 // --- // predicted /// microcosm // ENST00000312412 // --- // predicted /// microcosm // ENST00000316183 // --- // predicted /// microcosm // ENST00000320802 // --- // predicted /// microcosm // ENST00000334139 // --- // predicted /// microcosm // ENST00000336168 // --- // predicted /// microcosm // ENST00000342707 // --- // predicted /// microcosm // ENST00000346567…	miRNA-4_0	Sep 22, 2016	miRBase
20506006	3.3181	3.20717	2.56229	1.84085	2.73837	2.80881	2.97242	2.41117	2.84952	2.68856	2.73336	2.7461	2.73973	-0.01274	0.963328	0.974939	MIMAT0022938_st	MIMAT0022938	hsa-miR-937-5p	miRNA	Homo sapiens	chr8:144895180-144895199 (-)	20	GUGAGUCAGGGUGGGGCUGG	ENST00000320476 // sense // exon // 8 /// ENST00000356994 // sense // exon // 8 /// ENST00000377533 // sense // exon // 8 /// OTTHUMT00000382214 // sense // exon // 8 /// OTTHUMT00000382215 // sense // exon // 8 /// OTTHUMT00000382220 // sense // exon // 8	---	MTI // --- // ACTB // validated /// MTI // --- // AGO2 // validated /// MTI // --- // ANTXR2 // validated /// MTI // --- // BCAS4 // validated /// MTI // --- // C17orf105 // validated /// MTI // --- // C6orf132 // validated /// MTI // --- // C9orf41 // validated /// MTI // --- // CAPZA2 // validated /// MTI // --- // CD1D // validated /// MTI // --- // CD244 // validated /// MTI // --- // CDKAL1 …	miRNA-4_0	Sep 22, 2016	miRBase
20506011		1.75393	2.58428		2.14364		2.0122	1.83828		2.11807	2.16062	1.98952	2.07507	0.1711	0.6248	0.898042	MIMAT0004983_st	MIMAT0004983	hsa-miR-940	miRNA	Homo sapiens	chr16:2321807-2321827 (+)	21	AAGGCAGGGCCCCCGCUCCCC	ENST00000562838 // sense // exon // 2 /// ENST00000563734 // sense // intron // 1 /// ENST00000567888 // sense // intron // 1 /// OTTHUMT00000435436 // sense // intron // 1 /// OTTHUMT00000435437 // sense // intron // 1 /// OTTHUMT00000435438 // sense // exon // 2	hsa-mir-940 // chr16:2321748-2321841 (+) /// hsa-mir-3677 // chr16:2320714-2320773 (+) /// hsa-mir-4717 // chr16:2324621-2324692 (+)	microcosm // ENST00000298105 // --- // predicted /// microcosm // ENST00000309009 // --- // predicted /// microcosm // ENST00000330044 // --- // predicted /// microcosm // ENST00000332477 // --- // predicted /// microcosm // ENST00000332781 // --- // predicted /// microcosm // ENST00000341817 // --- // predicted /// microcosm // ENST00000357646 // --- // predicted /// microcosm // ENST00000378343…	miRNA-4_0	Sep 22, 2016	miRBase
20506771	3.01103	3.10783	2.24316	3.56752	3.51788	2.39307	2.63304	2.8478	3.35896	4.51165	3.08948	3.1489	3.11919	-0.05942	0.859626	0.957357	MIMAT0022941_st	MIMAT0022941	hsa-miR-1227-5p	miRNA	Homo sapiens	chr19:2234132-2234148 (-)	17	GUGGGGCCAGGCGGUGG	ENST00000326631 // sense // intron // 4 /// ENST00000585423 // sense // intron // 3 /// ENST00000586497 // sense // intron // 3 /// ENST00000586608 // sense // intron // 2 /// ENST00000587394 // sense // intron // 4 /// ENST00000587962 // sense // intron // 4 /// ENST00000588450 // sense // intron // 2 /// ENST00000588545 // sense // intron // 4 /// ENST00000589097 // sense // intron // 5 /// ENS…	hsa-mir-1227 // chr19:2234061-2234148 (-) /// hsa-mir-6789 // chr19:2235828-2235925 (-)	MTI // --- // ACIN1 // validated /// MTI // --- // CCDC64 // validated /// MTI // --- // CDC42EP4 // validated /// MTI // --- // DAZAP2 // validated /// MTI // --- // DDI2 // validated /// MTI // --- // DNAJC6 // validated /// MTI // --- // DNMBP // validated /// MTI // --- // DPY19L1 // validated /// MTI // --- // ELOVL5 // validated /// MTI // --- // EPHA2 // validated /// MTI // --- // FAM129B…	miRNA-4_0	Sep 22, 2016	miRBase
20506774	3.16885	4.30399	2.70352	4.29036	4.68537	3.59441	3.66921	4.57277	4.52398	4.13623	3.83042	4.09932	3.96487	-0.268902	0.58333	0.885245	MIMAT0005582_st	MIMAT0005582	hsa-miR-1228-5p	miRNA	Homo sapiens	chr12:57588287-57588307 (+)	21	GUGGGCGGGGGCAGGUGUGUG	ENST00000243077 // sense // intron // 49 /// OTTHUMT00000412772 // sense // intron // 49	---	MTI // --- // BBC3 // validated /// MTI // --- // CHMP1B // validated /// MTI // --- // CHST12 // validated /// MTI // --- // DHTKD1 // validated /// MTI // --- // DLGAP4 // validated /// MTI // --- // ENG // validated /// MTI // --- // HCFC1 // validated /// MTI // --- // HIST1H4H // validated /// MTI // --- // IFNAR2 // validated /// MTI // --- // LACE1 // validated /// MTI // --- // LSG1 // va…	miRNA-4_0	Sep 22, 2016	miRBase
20506775	1.32854	2.23177	2.67244	2.26318	2.63014	2.38324	2.03413	1.74216	2.74334	1.85125	2.22521	2.15082	2.18802	0.07439	0.852785	0.957357	MIMAT0005583_st	MIMAT0005583	hsa-miR-1228-3p	miRNA	Homo sapiens	chr12:57588338-57588357 (+)	20	UCACACCUGCCUCGCCCCCC	ENST00000243077 // sense // intron // 49 /// OTTHUMT00000412772 // sense // intron // 49	---	MTI // --- // AASDHPPT // validated /// MTI // --- // ACADL // validated /// MTI // --- // ACAP2 // validated /// MTI // --- // ACOX1 // validated /// MTI // --- // ADAM9 // validated /// MTI // --- // AFF1 // validated /// MTI // --- // AKAP11 // validated /// MTI // --- // ALDH1B1 // validated /// MTI // --- // APAF1 // validated /// MTI // --- // APTX // validated /// MTI // --- // ARFGEF1 // …	miRNA-4_0	Sep 22, 2016	miRBase
20506776	2.32333	2.83482	2.04225	3.16699	2.37817	3.47859	2.64345	1.59066	2.23339	2.67028	2.54911	2.52327	2.53619	0.025838	0.945562	0.969544	MIMAT0022942_st	MIMAT0022942	hsa-miR-1229-5p	miRNA	Homo sapiens	chr5:179225323-179225346 (-)	24	GUGGGUAGGGUUUGGGGGAGAGCG	ENST00000292591 // sense // intron // 13 /// ENST00000337755 // sense // intron // 12 /// ENST00000518778 // sense // intron // 10 /// ENST00000518980 // sense // intron // 8 /// ENST00000519836 // sense // intron // 10 /// ENST00000520875 // sense // intron // 7 /// ENST00000520969 // sense // intron // 5 /// ENST00000522293 // sense // intron // 4 /// ENST00000522451 // sense // intron // 2 ///…	---	MTI // --- // APP // validated /// MTI // --- // ARIH2 // validated /// MTI // --- // BBS1 // validated /// MTI // --- // BCL10 // validated /// MTI // --- // BCL3 // validated /// MTI // --- // BTG2 // validated /// MTI // --- // BZW1 // validated /// MTI // --- // CDR1 // validated /// MTI // --- // DCAF10 // validated /// MTI // --- // DCX // validated /// MTI // --- // FAM229B // validated //…	miRNA-4_0	Sep 22, 2016	miRBase
20506781	4.21809	2.75699			2.95944	1.78511	3.55161			3.16623	3.31151	2.83432	3.07291	0.47719	0.678122	0.924538	MIMAT0022943_st	MIMAT0022943	hsa-miR-1233-5p	miRNA	Homo sapiens	chr15:34674327-34674348 (-)	22	AGUGGGAGGCCAGGGCACGGCA	ENST00000359187 // sense // intron // 13 /// ENST00000360553 // sense // intron // 21 /// ENST00000432566 // sense // intron // 12 /// ENST00000473125 // sense // intron // 20 /// ENST00000543376 // sense // intron // 20 /// OTTHUMT00000251698 // sense // intron // 20 /// OTTHUMT00000251830 // sense // intron // 13 /// ENST00000267731 // sense // intron // 22 /// ENST00000342314 // sense // intro…	---	MTI // --- // ABI2 // validated /// MTI // --- // ACADSB // validated /// MTI // --- // ADRBK1 // validated /// MTI // --- // AHR // validated /// MTI // --- // ANTXR2 // validated /// MTI // --- // ARHGAP18 // validated /// MTI // --- // ARPC3 // validated /// MTI // --- // ATAD5 // validated /// MTI // --- // ATP1B4 // validated /// MTI // --- // BICD2 // validated /// MTI // --- // CCDC149 // …	miRNA-4_0	Sep 22, 2016	miRBase
20506787	3.70816	4.70864	4.23675	5.13457	5.88364	3.58563	4.14586	5.28468	4.43108	5.63211	4.73435	4.61587	4.67511	0.11848	0.721474	0.937678	MIMAT0022946_st	MIMAT0022946	hsa-miR-1237-5p	miRNA	Homo sapiens	chr11:64136123-64136143 (+)	21	CGGGGGCGGGGCCGAAGCGCG	ENST00000294261 // sense // intron // 10 /// ENST00000334205 // sense // intron // 11 /// ENST00000528057 // sense // intron // 11 /// ENST00000528355 // sense // intron // 11 /// ENST00000530504 // sense // intron // 11 /// OTTHUMT00000106246 // sense // intron // 11 /// OTTHUMT00000385364 // sense // intron // 11 /// OTTHUMT00000385368 // sense // intron // 11 /// OTTHUMT00000385369 // sense //…	---	MTI // --- // AGPAT6 // validated /// MTI // --- // ARGFX // validated /// MTI // --- // ARHGAP18 // validated /// MTI // --- // ARPC1B // validated /// MTI // --- // ATG2A // validated /// MTI // --- // ATP6AP1 // validated /// MTI // --- // BARHL1 // validated /// MTI // --- // BCL7A // validated /// MTI // --- // C19orf26 // validated /// MTI // --- // CALR // validated /// MTI // --- // CCDC7…	miRNA-4_0	Sep 22, 2016	miRBase
20506801	8.03778	7.21293	3.79394	5.55396	5.91092	7.09328	7.02735	5.51688	5.155	6.02773	6.10191	6.16405	6.13298	-0.062142	0.896821	0.969544	MIMAT0005871_st	MIMAT0005871	hsa-miR-1207-5p	miRNA	Homo sapiens	chr8:129061405-129061425 (+)	21	UGGCAGGGAGGCUGGGAGGGG	ENST00000512617 // sense // intron // 2 /// ENST00000513868 // sense // intron // 4 /// ENST00000521600 // sense // intron // 2 /// ENST00000522875 // sense // intron // 5 /// ENST00000523190 // sense // intron // 2 /// OTTHUMT00000380704 // sense // intron // 4 /// OTTHUMT00000380708 // sense // intron // 2 /// OTTHUMT00000380709 // sense // intron // 2 /// OTTHUMT00000380710 // sense // intron …	---	MTI // --- // ABCG8 // validated /// MTI // --- // ABLIM1 // validated /// MTI // --- // ADO // validated /// MTI // --- // ALKBH5 // validated /// MTI // --- // AMER2 // validated /// MTI // --- // APCDD1 // validated /// MTI // --- // ARL6IP4 // validated /// MTI // --- // ARSK // validated /// MTI // --- // ASB16 // validated /// MTI // --- // ASXL1 // validated /// MTI // --- // ATXN1L // val…	miRNA-4_0	Sep 22, 2016	miRBase
20506835	2.20072	2.35144			1.72788	2.00709	1.75904			0.69443	2.09335	1.48685	1.7901	0.606493	0.12956	0.680989	MIMAT0005896_st	MIMAT0005896	hsa-miR-1244	miRNA	Homo sapiens	chr12:9392068-9392093 (-) /// chr12:12264940-12264965 (+) /// chr2:232578078-232578103 (+)	26	AAGUAGUUGGUUUGUAUGAGAUGGUU	ENST00000566278 // sense // intron // 19 /// OTTHUMT00000431902 // sense // intron // 19 /// ENST00000298566 // sense // intron // 3 /// ENST00000396369 // sense // intron // 4 /// OTTHUMT00000355995 // sense // intron // 3 /// ENST00000341369 // sense // exon // 5 /// ENST00000409115 // sense // exon // 5 /// ENST00000448874 // sense // exon // 5 /// ENST00000481928 // sense // exon // 4 /// OTT…	---	MTI // --- // ABHD2 // validated /// MTI // --- // ACER2 // validated /// MTI // --- // AKR1B10 // validated /// MTI // --- // ATF7IP // validated /// MTI // --- // AVPR1A // validated /// MTI // --- // CBY1 // validated /// MTI // --- // CDH2 // validated /// MTI // --- // CDK17 // validated /// MTI // --- // CEP55 // validated /// MTI // --- // CNEP1R1 // validated /// MTI // --- // CNOT6 // va…	miRNA-4_0	Sep 22, 2016	miRBase
20506837	2.52422	2.11856	2.46397	3.46606	3.20729	2.91042	3.314	2.62268	1.92215	2.51275	2.75602	2.6564	2.70621	0.09962	0.842535	0.957357	MIMAT0005898_st	MIMAT0005898	hsa-miR-1246	miRNA	Homo sapiens	chr2:177465752-177465770 (-)	19	AAUGGAUUUUUGGAGCAGG	---	---	MTI // --- // ADCY9 // validated /// MTI // --- // AKR7A2 // validated /// MTI // --- // ARHGAP15 // validated /// MTI // --- // BRI3BP // validated /// MTI // --- // CALM2 // validated /// MTI // --- // CBX3 // validated /// MTI // --- // CHD7 // validated /// MTI // --- // CKS2 // validated /// MTI // --- // CRADD // validated /// MTI // --- // CREBRF // validated /// MTI // --- // CTC1 // vali…	miRNA-4_0	Sep 22, 2016	miRBase
20506857	1.8297	2.14917	1.56571	1.03923	1.92355	2.66642	2.15109	0.66482	1.68819	2.31125	1.70147	1.89635	1.79891	-0.194882	0.560878	0.884304	MIMAT0005915_st	MIMAT0005915	hsa-miR-1263	miRNA	Homo sapiens	chr3:163889311-163889332 (-)	22	AUGGUACCCUGGCAUACUGAGU	---	---	MTI // --- // ANKS1A // validated /// MTI // --- // CCND2 // validated /// MTI // --- // CD46 // validated /// MTI // --- // CREBZF // validated /// MTI // --- // DENND4C // validated /// MTI // --- // DICER1 // validated /// MTI // --- // EMP1 // validated /// MTI // --- // MRS2 // validated /// MTI // --- // NR3C1 // validated /// MTI // --- // PPIC // validated /// MTI // --- // PRRC2C // vali…	miRNA-4_0	Sep 22, 2016	miRBase
20506865	4.458	5.4788	3.03962	4.97943	4.474	5.34024	5.25213	4.77613	5.17265	5.07399	4.48597	5.12303	4.8045	-0.637058	0.128003	0.680989	MIMAT0005922_st	MIMAT0005922	hsa-miR-1268a	miRNA	Homo sapiens	chr15:22513259-22513276 (-)	18	CGGGCGUGGUGGUGGGGG	---	---	MTI // --- // AIP // validated /// MTI // --- // BARX1 // validated /// MTI // --- // BLOC1S3 // validated /// MTI // --- // CAMK2G // validated /// MTI // --- // CERS1 // validated /// MTI // --- // DHCR7 // validated /// MTI // --- // DNAJC10 // validated /// MTI // --- // EIF5A2 // validated /// MTI // --- // EPB41 // validated /// MTI // --- // ERO1L // validated /// MTI // --- // EVI5L // va…	miRNA-4_0	Sep 22, 2016	miRBase
20506872	1.76618	1.68882	2.50075		1.64509	3.8923	3.51844	1.68492		1.54216	1.90021	2.65945	2.27983	-0.759245	0.36965	0.790237	MIMAT0005929_st	MIMAT0005929	hsa-miR-1275	miRNA	Homo sapiens	chr6:33967795-33967811 (-)	17	GUGGGGGAGAGGCUGUC	---	---	MTI // --- // ABCC6 // validated /// MTI // --- // ACTB // validated /// MTI // --- // AGO2 // validated /// MTI // --- // ANK1 // validated /// MTI // --- // ANKRD13B // validated /// MTI // --- // AR // validated /// MTI // --- // ARIH1 // validated /// MTI // --- // ARPC1B // validated /// MTI // --- // B3GALNT2 // validated /// MTI // --- // BAG5 // validated /// MTI // --- // BRPF1 // valida…	miRNA-4_0	Sep 22, 2016	miRBase
20506882	2.78677	2.9034	5.01631	3.96434	3.59448	3.65532	2.13472	3.7664	4.249	4.1052	3.65306	3.58213	3.61759	0.070932	0.868358	0.957357	MIMAT0005939_st	MIMAT0005939	hsa-miR-1281	miRNA	Homo sapiens	chr22:41488549-41488565 (+)	17	UCGCCUCCUCCUCUCCC	ENST00000263253 // sense // 3UTR // 1 /// OTTHUMT00000320600 // sense // 3UTR // 1	---	MTI // --- // ABCA10 // validated /// MTI // --- // ABLIM1 // validated /// MTI // --- // ACSL6 // validated /// MTI // --- // ADM2 // validated /// MTI // --- // AGTPBP1 // validated /// MTI // --- // AIPL1 // validated /// MTI // --- // AKAP13 // validated /// MTI // --- // ANGPTL3 // validated /// MTI // --- // APOL6 // validated /// MTI // --- // APTX // validated /// MTI // --- // ARIH2OS //…	miRNA-4_0	Sep 22, 2016	miRBase
20506899	3.34683	3.20576	1.63192	3.05964	2.84442	3.27215	2.113	1.74219	1.78837	4.43456	2.81771	2.67005	2.74388	0.14766	0.78746	0.9403	MIMAT0005950_st	MIMAT0005950	hsa-miR-1306-3p	miRNA	Homo sapiens	chr22:20073635-20073652 (+)	18	ACGUUGGCUCUGGUGGUG	ENST00000351989 // sense // 3UTR // 2 /// ENST00000383024 // sense // 3UTR // 2 /// ENST00000407755 // sense // 3UTR // 1 /// ENST00000457069 // sense // 3UTR // 2 /// ENST00000495826 // sense // exon // 1 /// OTTHUMT00000318654 // sense // 3UTR // 2 /// OTTHUMT00000318655 // sense // exon // 1 /// OTTHUMT00000318656 // sense // 3UTR // 1 /// OTTHUMT00000319850 // sense // 3UTR // 2	hsa-mir-1306 // chr22:20073581-20073665 (+) /// hsa-mir-3618 // chr22:20073269-20073356 (+)	MTI // --- // CD3EAP // validated /// MTI // --- // CDK4 // validated /// MTI // --- // CXCR2 // validated /// MTI // --- // ERVMER34-1 // validated /// MTI // --- // HIST1H2BD // validated /// MTI // --- // HSPA6 // validated /// MTI // --- // PCBD2 // validated /// MTI // --- // TOMM40 // validated /// MTI // --- // TRIB1 // validated /// MTI // --- // ZNF322P1 // validated /// MTI // --- // ZN…	miRNA-4_0	Sep 22, 2016	miRBase
20507742	2.79469	3.8219	3.91961	4.67895	4.95117	4.25359	3.65001	4.33053	4.44301	5.3706	4.03326	4.40955	4.22141	-0.376284	0.283723	0.733018	MIMAT0007347_st	MIMAT0007347	hsa-miR-1469	miRNA	Homo sapiens	chr15:96876490-96876511 (+)	22	CUCGGCGCGGGGCGCGGGCUCC	ENST00000394166 // sense // intron // 1 /// ENST00000394171 // sense // intron // 1 /// ENST00000421109 // sense // intron // 1 /// ENST00000453270 // sense // 3UTR // 1 /// ENST00000559679 // sense // intron // 1 /// OTTHUMT00000313534 // sense // intron // 1 /// OTTHUMT00000415367 // sense // intron // 1 /// OTTHUMT00000415368 // sense // 3UTR // 1 /// OTTHUMT00000415373 // sense // intron // 1	---	MTI // --- // ARHGEF18 // validated /// MTI // --- // MCL1 // validated /// MTI // --- // POU3F3 // validated	miRNA-4_0	Sep 22, 2016	miRBase
20509070	4.13365	2.13814	4.73445	4.45251	3.66011	2.56096	2.83529	4.10604	4.20878	3.08182	3.82377	3.35858	3.59117	0.465194	0.271611	0.733018	MIMAT0006764_st	MIMAT0006764	hsa-miR-320d	miRNA	Homo sapiens	chr13:41301964-41301982 (-) /// chrX:140008337-140008355 (-)	19	AAAAGCUGGGUUGAGAGGA	---	---	MTI // --- // ABCA2 // validated /// MTI // --- // ACPP // validated /// MTI // --- // ACTBL2 // validated /// MTI // --- // AIMP1 // validated /// MTI // --- // ARF1 // validated /// MTI // --- // ARID5B // validated /// MTI // --- // ARL10 // validated /// MTI // --- // ARL3 // validated /// MTI // --- // ASB6 // validated /// MTI // --- // BCL7B // validated /// MTI // --- // C20orf196 // vali…	miRNA-4_0	Sep 22, 2016	miRBase
20509224	3.41361	3.86663	4.79845	5.13385	5.46521	4.07766	4.07363	5.25421	4.18678	5.56336	4.53555	4.63113	4.58334	-0.095578	0.748826	0.9403	MIMAT0007881_st	MIMAT0007881	hsa-miR-1908-5p	miRNA	Homo sapiens	chr11:61582681-61582701 (-)	21	CGGCGGGGACGGCGAUUGGUC	ENST00000350997 // sense // intron // 1 /// ENST00000421879 // sense // intron // 1 /// ENST00000424501 // sense // intron // 1 /// ENST00000433932 // sense // intron // 1 /// ENST00000448607 // sense // intron // 2 /// ENST00000466716 // sense // intron // 1 /// ENST00000473263 // sense // intron // 1 /// ENST00000491310 // sense // intron // 1 /// ENST00000540767 // sense // intron // 1 /// ENS…	---	MTI // --- // ANKRD52 // validated /// MTI // --- // AP5Z1 // validated /// MTI // --- // APOE // validated /// MTI // --- // ARHGAP31 // validated /// MTI // --- // ASB6 // validated /// MTI // --- // ATP6 // validated /// MTI // --- // BARHL1 // validated /// MTI // --- // C12orf49 // validated /// MTI // --- // C3orf36 // validated /// MTI // --- // CALR // validated /// MTI // --- // CDH7 // …	miRNA-4_0	Sep 22, 2016	miRBase
20509237	5.33469	5.39718	6.08653	6.23802	6.44031	4.95004	4.97992	6.10456	6.35128	6.43756	5.89935	5.76467	5.83201	0.134674	0.290174	0.733018	MIMAT0007892_st	MIMAT0007892	hsa-miR-1915-3p	miRNA	Homo sapiens	chr10:21785505-21785524 (-)	20	CCCCAGGGCGACGCGGCGGG	ENST00000377113 // sense // intron // 1 /// OTTHUMT00000047130 // sense // intron // 1	---	MTI // --- // ABCF2 // validated /// MTI // --- // ABHD14A-ACY1 // validated /// MTI // --- // ACSL6 // validated /// MTI // --- // ACVR1B // validated /// MTI // --- // ACY1 // validated /// MTI // --- // ADM2 // validated /// MTI // --- // AIPL1 // validated /// MTI // --- // ALDOA // validated /// MTI // --- // APCDD1 // validated /// MTI // --- // APEX1 // validated /// MTI // --- // APOL1 //…	miRNA-4_0	Sep 22, 2016	miRBase
20511558	3.1389	1.78885	1.95658	2.00153	2.3029	1.45992	2.31293	2.44392	2.09286	1.32341	2.23775	1.92661	2.08218	0.311144	0.515553	0.875211	MIMAT0011158_st	MIMAT0011158	hsa-miR-2115-5p	miRNA	Homo sapiens	chr3:48357908-48357929 (-)	22	AGCUUCCAUGACUCCUGAUGGA	ENST00000434006 // sense // intron // 3 /// OTTHUMT00000346123 // sense // intron // 3	---	MTI // --- // AASDHPPT // validated /// MTI // --- // ACTN4 // validated /// MTI // --- // AFAP1 // validated /// MTI // --- // AGO3 // validated /// MTI // --- // APOPT1 // validated /// MTI // --- // ARRB2 // validated /// MTI // --- // B3GALT5 // validated /// MTI // --- // B4GALNT3 // validated /// MTI // --- // BRCC3 // validated /// MTI // --- // C15orf40 // validated /// MTI // --- // C9or…	miRNA-4_0	Sep 22, 2016	miRBase
20514163	5.76889	6.38864	6.5522	6.77813	6.65013	6.40348	5.83368	6.55168	6.74011	6.88255	6.4276	6.4823	6.45495	-0.054702	0.791749	0.94145	MIMAT0013802_st	MIMAT0013802	hsa-miR-2861	miRNA	Homo sapiens	chr9:130548250-130548268 (+)	19	GGGGCCUGGCGGUGGGCGG	ENST00000373265 // sense // 3UTR // 1 /// ENST00000421939 // sense // 3UTR // 1 /// ENST00000583311 // sense // exon // 1 /// OTTHUMT00000054239 // sense // 3UTR // 1	hsa-mir-2861 // chr9:130548197-130548286 (+) /// hsa-mir-3960 // chr9:130548112-130548202 (+)	MTI // --- // ABL2 // validated /// MTI // --- // ANKRD24 // validated /// MTI // --- // ANKS4B // validated /// MTI // --- // APAF1 // validated /// MTI // --- // BBC3 // validated /// MTI // --- // C17orf102 // validated /// MTI // --- // CCDC64 // validated /// MTI // --- // CREB3L2 // validated /// MTI // --- // CYCS // validated /// MTI // --- // DARS2 // validated /// MTI // --- // DCAF7 //…	miRNA-4_0	Sep 22, 2016	miRBase
20515550	7.37376	7.09608	4.48288	6.01137	6.08126	7.68118	7.52129	6.07933	5.68353	5.96231	6.20907	6.58553	6.3973	-0.376458	0.323285	0.778612	MIMAT0015010_st	MIMAT0015010	hsa-miR-3141	miRNA	Homo sapiens	chr5:153975605-153975623 (-)	19	GAGGGCGGGUGGAGGAGGA	---	---	MTI // --- // ARC // validated /// MTI // --- // BAIAP3 // validated /// MTI // --- // BCR // validated /// MTI // --- // BRSK2 // validated /// MTI // --- // CALR // validated /// MTI // --- // CITED4 // validated /// MTI // --- // CPLX1 // validated /// MTI // --- // CPM // validated /// MTI // --- // DNLZ // validated /// MTI // --- // ELAVL3 // validated /// MTI // --- // FASTK // validated /…	miRNA-4_0	Sep 22, 2016	miRBase
20515578	1.4449		3.62715	1.63943	1.71624	1.84596		1.31113	1.98243	1.33087	2.10693	1.6176	1.86226	0.489333	0.496842	0.875211	MIMAT0019210_st	MIMAT0019210	hsa-miR-3157-3p	miRNA	Homo sapiens	chr10:97824078-97824099 (-)	22	CUGCCCUAGUCUAGCUGAAGCU	ENST00000416301 // sense // intron // 2 /// ENST00000427846 // sense // intron // 2 /// ENST00000451364 // sense // intron // 2 /// ENST00000452728 // sense // intron // 2 /// ENST00000454638 // sense // intron // 2 /// ENST00000458228 // sense // intron // 2 /// OTTHUMT00000049575 // sense // intron // 2 /// OTTHUMT00000049576 // sense // intron // 2 /// OTTHUMT00000049577 // sense // intron // …	---	MTI // --- // ADCY7 // validated /// MTI // --- // ANG // validated /// MTI // --- // ANKRD52 // validated /// MTI // --- // ARAP1 // validated /// MTI // --- // ATP2A2 // validated /// MTI // --- // ATP5F1 // validated /// MTI // --- // BACE2 // validated /// MTI // --- // BIVM // validated /// MTI // --- // C1orf147 // validated /// MTI // --- // C9orf171 // validated /// MTI // --- // CBX2 // …	miRNA-4_0	Sep 22, 2016	miRBase
20515585	3.55244	3.00489	1.66439	1.77829	1.9097	3.91551	2.23309	1.25797	1.74316	1.75898	2.38194	2.18174	2.28184	0.2002	0.349747	0.779318	MIMAT0015036_st	MIMAT0015036	hsa-miR-3162-5p	miRNA	Homo sapiens	chr11:59362600-59362622 (-)	23	UUAGGGAGUAGAAGGGUGGGGAG	ENST00000263847 // sense // intron // 7 /// ENST00000525357 // sense // intron // 2 /// ENST00000528903 // sense // intron // 1 /// OTTHUMT00000394555 // sense // intron // 7 /// OTTHUMT00000394557 // sense // intron // 2 /// OTTHUMT00000394558 // sense // intron // 1	---	MTI // --- // ACTR2 // validated /// MTI // --- // AGXT2 // validated /// MTI // --- // AKR7A2 // validated /// MTI // --- // ALDH9A1 // validated /// MTI // --- // ANKFY1 // validated /// MTI // --- // ARSA // validated /// MTI // --- // BARHL1 // validated /// MTI // --- // BTG2 // validated /// MTI // --- // C11orf84 // validated /// MTI // --- // C19orf12 // validated /// MTI // --- // C1QTNF…	miRNA-4_0	Sep 22, 2016	miRBase
20515586	1.74591		1.95306	1.8297	1.71508	1.56706		1.80724	1.68232	1.47436	1.81094	1.63274	1.72184	0.178193	0.00403101	0.475263	MIMAT0019213_st	MIMAT0019213	hsa-miR-3162-3p	miRNA	Homo sapiens	chr11:59362560-59362580 (-)	21	UCCCUACCCCUCCACUCCCCA	ENST00000263847 // sense // intron // 7 /// ENST00000525357 // sense // intron // 2 /// ENST00000528903 // sense // intron // 1 /// OTTHUMT00000394555 // sense // intron // 7 /// OTTHUMT00000394557 // sense // intron // 2 /// OTTHUMT00000394558 // sense // intron // 1	---	MTI // --- // APOA5 // validated /// MTI // --- // BICD2 // validated /// MTI // --- // BTLA // validated /// MTI // --- // C15orf52 // validated /// MTI // --- // CACNA1G // validated /// MTI // --- // CELSR3 // validated /// MTI // --- // CNNM3 // validated /// MTI // --- // CSNK2A1 // validated /// MTI // --- // CYSLTR2 // validated /// MTI // --- // DCTN5 // validated /// MTI // --- // DMRTB1…	miRNA-4_0	Sep 22, 2016	miRBase
20515591			1.38189	1.08401	1.49209			1.70612	1.55291	1.18329	1.31933	1.48077	1.40005	-0.161443	0.568704	0.884304	MIMAT0015041_st	MIMAT0015041	hsa-miR-1260b	miRNA	Homo sapiens	chr11:96074611-96074629 (+)	19	AUCCCACCACUGCCACCAU	ENST00000440572 // antisense // exon // 2 /// ENST00000524717 // antisense // exon // 1 /// OTTHUMT00000395540 // antisense // exon // 1 /// OTTHUMT00000395541 // antisense // exon // 2	---	MTI // --- // ABHD2 // validated /// MTI // --- // ABI2 // validated /// MTI // --- // ACAT1 // validated /// MTI // --- // ADK // validated /// MTI // --- // AGPAT6 // validated /// MTI // --- // AIFM2 // validated /// MTI // --- // ALDOA // validated /// MTI // --- // AMDHD2 // validated /// MTI // --- // AMER3 // validated /// MTI // --- // ANGPTL7 // validated /// MTI // --- // APBB2 // valid…	miRNA-4_0	Sep 22, 2016	miRBase
20515607		2.81755	3.55388	3.60261	4.03218		2.24655	4.29359	3.66132	4.35021	3.50156	3.63792	3.56974	-0.136363	0.653341	0.922202	MIMAT0015055_st	MIMAT0015055	hsa-miR-3178	miRNA	Homo sapiens	chr16:2581980-2581996 (-)	17	GGGGCGCGGCCGGAUCG	---	---	MTI // --- // AGPAT6 // validated /// MTI // --- // AKIP1 // validated /// MTI // --- // AQP6 // validated /// MTI // --- // ASB6 // validated /// MTI // --- // ATP6V0E1 // validated /// MTI // --- // BARHL1 // validated /// MTI // --- // BAZ2B // validated /// MTI // --- // BVES // validated /// MTI // --- // C19orf35 // validated /// MTI // --- // C6orf25 // validated /// MTI // --- // CCDC122 …	miRNA-4_0	Sep 22, 2016	miRBase
20515617	1.98389	2.22932	2.53469	1.80273	2.80448	2.05564	2.31859	1.94576	1.76539	3.07901	2.27102	2.23288	2.25195	0.038144	0.807476	0.944816	MIMAT0015065_st	MIMAT0015065	hsa-miR-3185	miRNA	Homo sapiens	chr17:46801808-46801830 (-)	23	AGAAGAAGGCGGUCGGUCUGCGG	ENST00000422730 // antisense // exon // 2 /// ENST00000432056 // antisense // exon // 2 /// OTTHUMT00000255115 // antisense // exon // 2 /// OTTHUMT00000255116 // antisense // exon // 2	---	MTI // --- // AHCYL2 // validated /// MTI // --- // AIFM2 // validated /// MTI // --- // AKAP11 // validated /// MTI // --- // AKR7A2 // validated /// MTI // --- // ALG9 // validated /// MTI // --- // ANKIB1 // validated /// MTI // --- // APLP2 // validated /// MTI // --- // ARF6 // validated /// MTI // --- // ARHGAP42 // validated /// MTI // --- // ARHGEF7 // validated /// MTI // --- // ARL10 //…	miRNA-4_0	Sep 22, 2016	miRBase
20515627	1.14796	0.89868	1.46533	1.06713	0.9709	0.9877	1.21493	0.79602	1.3558	1.02084	1.11	1.07506	1.09253	0.034942	0.856128	0.957357	MIMAT0015072_st	MIMAT0015072	hsa-miR-320e	miRNA	Homo sapiens	chr19:47212551-47212568 (-)	18	AAAGCUGGGUUGAGAAGG	ENST00000291281 // sense // intron // 3 /// ENST00000433867 // sense // intron // 4 /// ENST00000595132 // sense // intron // 3 /// ENST00000595515 // sense // intron // 4 /// ENST00000597641 // sense // intron // 2 /// ENST00000598633 // sense // intron // 4 /// ENST00000600194 // sense // intron // 2 /// ENST00000601605 // sense // intron // 2 /// ENST00000601806 // sense // intron // 4 /// OTT…	---	MTI // --- // ABCA2 // validated /// MTI // --- // ACPP // validated /// MTI // --- // ALDH6A1 // validated /// MTI // --- // ARL10 // validated /// MTI // --- // ARSB // validated /// MTI // --- // ATP6AP1 // validated /// MTI // --- // CCDC80 // validated /// MTI // --- // CCNT1 // validated /// MTI // --- // DCAF16 // validated /// MTI // --- // DCTN5 // validated /// MTI // --- // DDX19A // v…	miRNA-4_0	Sep 22, 2016	miRBase
20515638	5.4271	6.20739	5.39376	6.01545	6.57351	6.25338	5.90419	6.18326	5.99038	6.33309	5.92344	6.13286	6.02815	-0.209418	0.447176	0.855468	MIMAT0015080_st	MIMAT0015080	hsa-miR-3196	miRNA	Homo sapiens	chr20:61870140-61870157 (+)	18	CGGGGCGGCAGGGGCCUC	ENST00000217169 // sense // intron // 4 /// ENST00000342412 // sense // intron // 4 /// ENST00000395306 // sense // intron // 2 /// OTTHUMT00000080113 // sense // intron // 4 /// OTTHUMT00000080114 // sense // intron // 4 /// OTTHUMT00000080115 // sense // intron // 2	---	MTI // --- // AGPAT6 // validated /// MTI // --- // ASCL2 // validated /// MTI // --- // ATG2A // validated /// MTI // --- // BHMT2 // validated /// MTI // --- // C10orf55 // validated /// MTI // --- // C19orf26 // validated /// MTI // --- // C3orf36 // validated /// MTI // --- // CASP16 // validated /// MTI // --- // CCDC64 // validated /// MTI // --- // CLCN7 // validated /// MTI // --- // DPF1…	miRNA-4_0	Sep 22, 2016	miRBase
20517675	2.09747	1.24182		3.4009	1.77453	1.84622	1.30486		1.57807	1.56908	2.12868	1.57456	1.85162	0.554123	0.286572	0.733018	MIMAT0016847_st	MIMAT0016847	hsa-miR-378c	miRNA	Homo sapiens	chr10:132760897-132760921 (-)	25	ACUGGACUUGGAGUCAGAAGAGUGG	---	---	MTI // --- // ACACA // validated /// MTI // --- // AKT1 // validated /// MTI // --- // ANO4 // validated /// MTI // --- // ARGFX // validated /// MTI // --- // ARL8B // validated /// MTI // --- // CACNG8 // validated /// MTI // --- // CYP20A1 // validated /// MTI // --- // DCTPP1 // validated /// MTI // --- // DDX17 // validated /// MTI // --- // ESYT2 // validated /// MTI // --- // HAUS3 // vali…	miRNA-4_0	Sep 22, 2016	miRBase
20517680	8.64759	8.41555	6.28004	6.68941	6.75971	8.93777	8.95044	6.8791	6.9453	6.68565	7.35846	7.67965	7.51906	-0.321192	0.0544414	0.572924	MIMAT0016852_st	MIMAT0016852	hsa-miR-4298	miRNA	Homo sapiens	chr11:1880735-1880756 (-)	22	CUGGGACAGGAGGAGGAGGCAG	ENST00000311604 // antisense // intron // 1 /// OTTHUMT00000034045 // antisense // intron // 1	---	MTI // --- // APOLD1 // validated /// MTI // --- // ASAH2 // validated /// MTI // --- // ASAH2B // validated /// MTI // --- // BAMBI // validated /// MTI // --- // CCDC117 // validated /// MTI // --- // CHAC1 // validated /// MTI // --- // CIAO1 // validated /// MTI // --- // CLCN6 // validated /// MTI // --- // CYP1B1 // validated /// MTI // --- // DNAAF3 // validated /// MTI // --- // DNAL1 // …	miRNA-4_0	Sep 22, 2016	miRBase
20517707	1.28259	1.32655	1.62588	1.77681	1.62814	1.90536	1.03262	1.47226	1.23556	1.7341	1.52799	1.47598	1.50199	0.052014	0.806288	0.944816	MIMAT0016879_st	MIMAT0016879	hsa-miR-4258	miRNA	Homo sapiens	chr1:154948179-154948195 (+)	17	CCCCGCCACCGCCUUGG	ENST00000308987 // sense // intron // 1 /// ENST00000368436 // sense // intron // 1 /// ENST00000368439 // sense // intron // 1 /// ENST00000473344 // sense // intron // 1 /// ENST00000474215 // sense // intron // 1 /// ENST00000477676 // sense // intron // 1 /// OTTHUMT00000091078 // sense // intron // 1 /// OTTHUMT00000091079 // sense // intron // 1 /// OTTHUMT00000091080 // sense // intron // …	---	MTI // --- // ANGEL2 // validated /// MTI // --- // ARF6 // validated /// MTI // --- // ARL5C // validated /// MTI // --- // ASB16 // validated /// MTI // --- // BHMT2 // validated /// MTI // --- // BRMS1L // validated /// MTI // --- // C19orf26 // validated /// MTI // --- // C1D // validated /// MTI // --- // C6orf223 // validated /// MTI // --- // CACNG8 // validated /// MTI // --- // CD99 // v…	miRNA-4_0	Sep 22, 2016	miRBase
20517729	7.38338	7.17298	4.76113	5.04094	4.88492	7.32832	6.85429	4.94083	5.46849	5.74699	5.84867	6.06778	5.95823	-0.219114	0.3408	0.778612	MIMAT0016900_st	MIMAT0016900	hsa-miR-4270	miRNA	Homo sapiens	chr3:15537786-15537805 (-)	20	UCAGGGAGUCAGGGGAGGGC	ENST00000383781 // sense // intron // 1 /// ENST00000383785 // sense // intron // 1 /// ENST00000383786 // sense // intron // 1 /// ENST00000383787 // sense // intron // 1 /// ENST00000383788 // sense // intron // 1 /// ENST00000435459 // sense // intron // 1 /// ENST00000603808 // sense // intron // 1 /// ENST00000605797 // sense // intron // 1 /// OTTHUMT00000343575 // sense // intron // 1 /// …	---	MTI // --- // ABI2 // validated /// MTI // --- // ACVR1B // validated /// MTI // --- // ADRBK1 // validated /// MTI // --- // AEN // validated /// MTI // --- // AKAP11 // validated /// MTI // --- // AMD1 // validated /// MTI // --- // ANGEL1 // validated /// MTI // --- // ANKRD23 // validated /// MTI // --- // ARHGDIA // validated /// MTI // --- // ARL6IP1 // validated /// MTI // --- // ASCL2 // …	miRNA-4_0	Sep 22, 2016	miRBase
20517735	0.98271	1.42656	2.1419	1.4184		1.35589	1.30486	1.60484	1.72561		1.49239	1.4978	1.4951	-0.0054075	0.981208	0.988191	MIMAT0016906_st	MIMAT0016906	hsa-miR-4274	miRNA	Homo sapiens	chr4:7461818-7461835 (+)	18	CAGCAGUCCCUCCCCCUG	ENST00000329016 // sense // intron // 2 /// ENST00000507866 // sense // intron // 2 /// ENST00000511199 // sense // intron // 2 /// OTTHUMT00000358685 // sense // intron // 2 /// OTTHUMT00000358857 // sense // intron // 2	---	MTI // --- // ANKRD13A // validated /// MTI // --- // ANKRD36 // validated /// MTI // --- // ARL11 // validated /// MTI // --- // ASAH2 // validated /// MTI // --- // ASAH2B // validated /// MTI // --- // ATAD5 // validated /// MTI // --- // ATXN2 // validated /// MTI // --- // BAG4 // validated /// MTI // --- // BTN3A3 // validated /// MTI // --- // CAPZA1 // validated /// MTI // --- // CASK // …	miRNA-4_0	Sep 22, 2016	miRBase
20517736	6.0308	5.59974	4.00235	3.77819	4.29391	6.09647	5.40009	3.90341	4.26779	4.46211	4.741	4.82597	4.78349	-0.084976	0.516467	0.875211	MIMAT0016907_st	MIMAT0016907	hsa-miR-4281	miRNA	Homo sapiens	chr5:176056450-176056467 (-)	18	GGGUCCCGGGGAGGGGGG	ENST00000310112 // sense // intron // 3 /// ENST00000393693 // sense // intron // 2 /// ENST00000506696 // sense // intron // 2 /// ENST00000508006 // sense // intron // 1 /// ENST00000510387 // sense // intron // 2 /// OTTHUMT00000253152 // sense // intron // 3 /// OTTHUMT00000372169 // sense // intron // 2 /// OTTHUMT00000372170 // sense // intron // 2 /// OTTHUMT00000372171 // sense // intron …	---	MTI // --- // ALDOC // validated /// MTI // --- // APOL6 // validated /// MTI // --- // BCL3 // validated /// MTI // --- // C4orf29 // validated /// MTI // --- // CDKN1A // validated /// MTI // --- // EFHD2 // validated /// MTI // --- // ELAVL3 // validated /// MTI // --- // FOSL2 // validated /// MTI // --- // IBA57 // validated /// MTI // --- // IP6K1 // validated /// MTI // --- // MFRP // vali…	miRNA-4_0	Sep 22, 2016	miRBase
20517738			1.68773	1.8297	1.76632			1.41115	1.83812	1.4039	1.76125	1.55106	1.65615	0.210193	0.201572	0.733018	MIMAT0016909_st	MIMAT0016909	hsa-miR-4279	miRNA	Homo sapiens	chr5:31936218-31936233 (-)	16	CUCUCCUCCCGGCUUC	ENST00000282493 // antisense // intron // 1 /// ENST00000438447 // antisense // intron // 2 /// ENST00000502489 // antisense // intron // 1 /// ENST00000513852 // antisense // exon // 1 /// OTTHUMT00000366608 // antisense // intron // 2 /// OTTHUMT00000366611 // antisense // intron // 1 /// OTTHUMT00000366689 // antisense // exon // 1	---	MTI // --- // A4GALT // validated /// MTI // --- // ABL2 // validated /// MTI // --- // ACADL // validated /// MTI // --- // ACBD7 // validated /// MTI // --- // ACO1 // validated /// MTI // --- // ADK // validated /// MTI // --- // ADRBK2 // validated /// MTI // --- // AFF1 // validated /// MTI // --- // AGMO // validated /// MTI // --- // AGO1 // validated /// MTI // --- // AGO3 // validated //…	miRNA-4_0	Sep 22, 2016	miRBase
20517820	1.89978	2.29428	1.25036	2.0155		4.01646	2.59704	2.74789	1.88144		1.86498	2.81071	2.33784	-0.945727	0.167009	0.727131	MIMAT0017990_st	MIMAT0017990	hsa-miR-3613-5p	miRNA	Homo sapiens	chr13:50570601-50570622 (-)	22	UGUUGUACUUUUUUUUUUGUUC	ENST00000442421 // antisense // intron // 1 /// OTTHUMT00000044949 // antisense // intron // 1	---	MTI // --- // AFAP1 // validated /// MTI // --- // ANP32B // validated /// MTI // --- // ARID1A // validated /// MTI // --- // CDK6 // validated /// MTI // --- // COG6 // validated /// MTI // --- // CUL3 // validated /// MTI // --- // DDX17 // validated /// MTI // --- // EIF4A1 // validated /// MTI // --- // F11R // validated /// MTI // --- // FLVCR1 // validated /// MTI // --- // GPR141 // valid…	miRNA-4_0	Sep 22, 2016	miRBase
20517833	2.81132	2.4753	1.95109		2.67466	3.11642	2.60587	2.42806		2.49711	2.47809	2.66187	2.56998	-0.183772	0.279749	0.733018	MIMAT0022967_st	MIMAT0022967	hsa-miR-3620-5p	miRNA	Homo sapiens	chr1:228284986-228285007 (+)	22	GUGGGCUGGGCUGGGCUGGGCC	ENST00000272102 // sense // intron // 2 /// ENST00000469235 // sense // intron // 2 /// ENST00000470558 // sense // intron // 2 /// ENST00000470670 // sense // exon // 2 /// ENST00000473949 // sense // intron // 3 /// ENST00000477451 // sense // intron // 2 /// ENST00000477821 // sense // exon // 2 /// ENST00000478336 // sense // intron // 2 /// ENST00000478424 // sense // intron // 2 /// ENST000…	---	MTI // --- // B4GALT7 // validated /// MTI // --- // CCNF // validated /// MTI // --- // CHST3 // validated /// MTI // --- // COX6B1 // validated /// MTI // --- // DAO // validated /// MTI // --- // DMRT2 // validated /// MTI // --- // DRAXIN // validated /// MTI // --- // ELK1 // validated /// MTI // --- // FADS6 // validated /// MTI // --- // GDE1 // validated /// MTI // --- // GPX1 // validate…	miRNA-4_0	Sep 22, 2016	miRBase
20517835		1.72411		3.06478	3.357		1.94221		1.64748	3.06904	2.7153	2.21958	2.46744	0.49572	0.412959	0.82301	MIMAT0018002_st	MIMAT0018002	hsa-miR-3621	miRNA	Homo sapiens	chr9:140063688-140063707 (-)	20	CGCGGGUCGGGGUCUGCAGG	ENST00000371542 // sense // intron // 1 /// ENST00000568665 // sense // intron // 2 /// OTTHUMT00000055307 // sense // intron // 1 /// OTTHUMT00000431926 // sense // intron // 2	---	MTI // --- // ADAMTS17 // validated /// MTI // --- // ATG9A // validated /// MTI // --- // CAMK2N2 // validated /// MTI // --- // CENPO // validated /// MTI // --- // GGCX // validated /// MTI // --- // INSIG1 // validated /// MTI // --- // KCNK3 // validated /// MTI // --- // KCNN1 // validated /// MTI // --- // MAPK8IP2 // validated /// MTI // --- // MFRP // validated /// MTI // --- // NRARP //…	miRNA-4_0	Sep 22, 2016	miRBase
20517907	5.1701	5.54569	6.18085	6.44825	6.81909	5.51582	5.48931	6.17014	6.26856	6.67682	6.0328	6.02413	6.02846	0.008666	0.930635	0.969544	MIMAT0018076_st	MIMAT0018076	hsa-miR-3656	miRNA	Homo sapiens	chr11:118889702-118889718 (+)	17	GGCGGGUGCGGGGGUGG	ENST00000359005 // sense // 3UTR // 1 /// ENST00000434101 // sense // 3UTR // 1 /// ENST00000447216 // sense // exon // 1 /// ENST00000525079 // sense // 3UTR // 1 /// ENST00000525303 // sense // 3UTR // 1 /// ENST00000527680 // sense // exon // 1 /// ENST00000528230 // sense // 3UTR // 1 /// ENST00000531290 // sense // exon // 1 /// ENST00000533012 // sense // 3UTR // 1 /// ENST00000533058 // se…	---	MTI // --- // ADAMTS17 // validated /// MTI // --- // ADCY9 // validated /// MTI // --- // ADIPOQ // validated /// MTI // --- // AIG1 // validated /// MTI // --- // ALDH1B1 // validated /// MTI // --- // ATG9A // validated /// MTI // --- // ATP2A3 // validated /// MTI // --- // C1GALT1C1 // validated /// MTI // --- // CARD8 // validated /// MTI // --- // CECR1 // validated /// MTI // --- // CHST1…	miRNA-4_0	Sep 22, 2016	miRBase
20517919	9.00508	8.57273	8.01099	8.7708	8.79186	9.29625	8.62246	8.39219	8.43994	8.73621	8.63029	8.69741	8.66385	-0.067118	0.625139	0.898042	MIMAT0018087_st	MIMAT0018087	hsa-miR-3665	miRNA	Homo sapiens	chr13:78272210-78272227 (-)	18	AGCAGGUGCGGGGCGGCG	ENST00000422114 // antisense // intron // 1 /// ENST00000466548 // antisense // 3UTR // 1 /// OTTHUMT00000045346 // antisense // intron // 1 /// OTTHUMT00000355018 // antisense // 3UTR // 1	---	MTI // --- // ADH4 // validated /// MTI // --- // AGTRAP // validated /// MTI // --- // ALKBH5 // validated /// MTI // --- // ANGPT4 // validated /// MTI // --- // AREL1 // validated /// MTI // --- // ASH1L // validated /// MTI // --- // ATXN1L // validated /// MTI // --- // B4GALT7 // validated /// MTI // --- // BHMT2 // validated /// MTI // --- // C14orf1 // validated /// MTI // --- // CAMK2A /…	miRNA-4_0	Sep 22, 2016	miRBase
20517936	5.30301	4.27798		1.5987	1.74164	3.9787	3.77763		1.28614	2.68206	3.23033	2.93113	3.08073	0.2992	0.568077	0.884304	MIMAT0018104_st	MIMAT0018104	hsa-miR-3679-5p	miRNA	Homo sapiens	chr2:134884701-134884723 (+)	23	UGAGGAUAUGGCAGGGAAGGGGA	ENST00000409645 // sense // intron // 1 /// ENST00000468758 // sense // intron // 1 /// ENST00000481801 // sense // intron // 1 /// OTTHUMT00000254584 // sense // intron // 1 /// OTTHUMT00000332272 // sense // intron // 1 /// OTTHUMT00000332273 // sense // intron // 1	---	MTI // --- // ANKRD50 // validated /// MTI // --- // ATP5C1 // validated /// MTI // --- // C16orf72 // validated /// MTI // --- // C1orf109 // validated /// MTI // --- // C8orf33 // validated /// MTI // --- // CALU // validated /// MTI // --- // CDKN1B // validated /// MTI // --- // CSNK2A1 // validated /// MTI // --- // CYGB // validated /// MTI // --- // DDT // validated /// MTI // --- // DDX3X…	miRNA-4_0	Sep 22, 2016	miRBase
20517943	2.94988	3.42276	1.46553		1.71508	2.12432	3.57396	1.18621		1.48519	2.38831	2.09242	2.24037	0.295892	0.237485	0.733018	MIMAT0018110_st	MIMAT0018110	hsa-miR-3682-3p	miRNA	Homo sapiens	chr2:54076273-54076293 (-)	21	UGAUGAUACAGGUGGAGGUAG	ENST00000352846 // sense // intron // 1 /// ENST00000406625 // sense // intron // 1 /// ENST00000459916 // sense // intron // 1 /// ENST00000498475 // sense // intron // 1 /// OTTHUMT00000324080 // sense // intron // 1 /// OTTHUMT00000324161 // sense // intron // 1 /// OTTHUMT00000326159 // sense // intron // 1	---	MTI // --- // AGK // validated /// MTI // --- // AQR // validated /// MTI // --- // ARSE // validated /// MTI // --- // ATIC // validated /// MTI // --- // BCAS2 // validated /// MTI // --- // C9orf170 // validated /// MTI // --- // CACNG7 // validated /// MTI // --- // CAPZA1 // validated /// MTI // --- // CEP70 // validated /// MTI // --- // CNNM2 // validated /// MTI // --- // DOCK7 // validat…	miRNA-4_0	Sep 22, 2016	miRBase
20518432	6.39368	6.14182	3.51767	4.20401	4.17509	6.12604	6.158	4.75342	4.22582	3.53536	4.88645	4.95973	4.92309	-0.073274	0.827365	0.95541	MIMAT0018185_st	MIMAT0018185	hsa-miR-3911	miRNA	Homo sapiens	chr9:130453042-130453063 (-)	22	UGUGUGGAUCCUGGAGGAGGCA	ENST00000373299 // antisense // 3UTR // 19 /// ENST00000373302 // antisense // exon // 20 /// ENST00000481942 // antisense // intron // 6 /// OTTHUMT00000054228 // antisense // exon // 20 /// OTTHUMT00000054229 // antisense // 3UTR // 19 /// OTTHUMT00000054231 // antisense // intron // 6	---	MTI // --- // ARPP19 // validated /// MTI // --- // C15orf61 // validated /// MTI // --- // CAMKK2 // validated /// MTI // --- // CARNS1 // validated /// MTI // --- // CDK15 // validated /// MTI // --- // CDK6 // validated /// MTI // --- // CHAF1B // validated /// MTI // --- // COLGALT1 // validated /// MTI // --- // CREB5 // validated /// MTI // --- // DCAF8 // validated /// MTI // --- // DHCR24…	miRNA-4_0	Sep 22, 2016	miRBase
20518446	2.03406	2.8883	2.19103	2.75829	2.06329	2.44045	1.84961	1.7127	1.45345	2.072	2.38699	1.90564	2.14632	0.481352	0.204169	0.733018	MIMAT0018196_st	MIMAT0018196	hsa-miR-3921	miRNA	Homo sapiens	chr3:99683169-99683191 (-)	23	UCUCUGAGUACCAUAUGCCUUGU	ENST00000331335 // sense // intron // 1 /// ENST00000354552 // sense // intron // 1 /// ENST00000398326 // sense // intron // 1 /// ENST00000421999 // antisense // intron // 1 /// ENST00000463526 // antisense // intron // 1 /// ENST00000491299 // antisense // intron // 1 /// ENST00000496116 // antisense // intron // 1 /// OTTHUMT00000353060 // antisense // intron // 1 /// OTTHUMT00000353061 // an…	---	MTI // --- // A1CF // validated /// MTI // --- // ACSL6 // validated /// MTI // --- // ACTN4 // validated /// MTI // --- // ADPRH // validated /// MTI // --- // AGO2 // validated /// MTI // --- // ANKRD18A // validated /// MTI // --- // APIP // validated /// MTI // --- // ARL10 // validated /// MTI // --- // ATXN7L3B // validated /// MTI // --- // BAZ2A // validated /// MTI // --- // BCAT1 // val…	miRNA-4_0	Sep 22, 2016	miRBase
20518629	3.38905	4.27045	4.28621	4.72995	5.00978	3.65792	4.02404	4.81569	4.31549	5.16036	4.33709	4.3947	4.36589	-0.057612	0.754396	0.9403	MIMAT0019229_st	MIMAT0019229	hsa-miR-3940-5p	miRNA	Homo sapiens	chr19:6416481-6416500 (-)	20	GUGGGUUGGGGCGGGCUCUG	ENST00000398148 // sense // intron // 14 /// ENST00000595223 // sense // intron // 2 /// OTTHUMT00000453305 // sense // intron // 14 /// OTTHUMT00000453308 // sense // intron // 2	---	MTI // --- // AGO2 // validated /// MTI // --- // ANKS4B // validated /// MTI // --- // ARF1 // validated /// MTI // --- // ATXN2 // validated /// MTI // --- // BAK1 // validated /// MTI // --- // CCDC117 // validated /// MTI // --- // CNNM2 // validated /// MTI // --- // CORO2A // validated /// MTI // --- // DCAF5 // validated /// MTI // --- // DLC1 // validated /// MTI // --- // DSTYK // valida…	miRNA-4_0	Sep 22, 2016	miRBase
20518782	4.44627	4.84188	3.60228	4.46251	4.64788	5.62855	4.98235	4.62323	4.4985	5.38228	4.40016	5.02298	4.71157	-0.622818	0.0538655	0.572924	MIMAT0018925_st	MIMAT0018925	hsa-miR-1268b	miRNA	Homo sapiens	chr17:78072630-78072649 (+)	20	CGGGCGUGGUGGUGGGGGUG	ENST00000397545 // sense // intron // 19 /// ENST00000574799 // sense // intron // 15 /// OTTHUMT00000256005 // sense // intron // 19 /// OTTHUMT00000437430 // sense // intron // 15	---	MTI // --- // AIP // validated /// MTI // --- // BARX1 // validated /// MTI // --- // BLOC1S3 // validated /// MTI // --- // CERS1 // validated /// MTI // --- // DHCR7 // validated /// MTI // --- // DNAJC10 // validated /// MTI // --- // EIF5A2 // validated /// MTI // --- // EPB41 // validated /// MTI // --- // ERO1L // validated /// MTI // --- // EVI5L // validated /// MTI // --- // FAM228A // v…	miRNA-4_0	Sep 22, 2016	miRBase
20518795	4.06349	4.69273	5.3387	3.4848	3.44242	2.76067	4.37485	2.2798	5.11727	2.41351	4.20443	3.38922	3.79682	0.815208	0.34391	0.778612	MIMAT0018938_st	MIMAT0018938	hsa-miR-548ac	miRNA	Homo sapiens	chr1:117102660-117102681 (-)	22	CAAAAACCGGCAAUUACUUUUG	ENST00000369487 // sense // intron // 1 /// ENST00000369489 // sense // intron // 1 /// ENST00000457047 // sense // intron // 1 /// ENST00000464088 // sense // intron // 1 /// OTTHUMT00000059036 // sense // intron // 1 /// OTTHUMT00000059037 // sense // intron // 1 /// OTTHUMT00000387904 // sense // intron // 1 /// OTTHUMT00000387905 // sense // intron // 1	---	MTI // --- // AAGAB // validated /// MTI // --- // ABCE1 // validated /// MTI // --- // ABHD2 // validated /// MTI // --- // ACOT9 // validated /// MTI // --- // ACSL3 // validated /// MTI // --- // ACTB // validated /// MTI // --- // ADAMTS5 // validated /// MTI // --- // ADRBK1 // validated /// MTI // --- // AKAP11 // validated /// MTI // --- // ALG1 // validated /// MTI // --- // ALYREF // val…	miRNA-4_0	Sep 22, 2016	miRBase
20518801	1.61852	1.145	0.80968	1.55576	1.34971	1.73286	1.70826	1.57565	1.42488	1.55506	1.29573	1.59934	1.44754	-0.303608	0.131571	0.680989	MIMAT0018944_st	MIMAT0018944	hsa-miR-4429	miRNA	Homo sapiens	chr2:11680778-11680797 (-)	20	AAAAGCUGGGCUGAGAGGCG	ENST00000263834 // antisense // intron // 1 /// ENST00000381486 // antisense // intron // 1 /// OTTHUMT00000280490 // antisense // intron // 1 /// OTTHUMT00000280491 // antisense // intron // 1	---	MTI // --- // ABCA2 // validated /// MTI // --- // ACPP // validated /// MTI // --- // ACTBL2 // validated /// MTI // --- // AIMP1 // validated /// MTI // --- // ARF1 // validated /// MTI // --- // ARID5B // validated /// MTI // --- // ARL10 // validated /// MTI // --- // ARL3 // validated /// MTI // --- // ASB6 // validated /// MTI // --- // BCL7B // validated /// MTI // --- // C20orf196 // vali…	miRNA-4_0	Sep 22, 2016	miRBase
20518807	4.17081	4.23194		3.22499	3.22981	4.96749	3.71622		2.7056	3.09886	3.71439	3.62204	3.66822	0.092345	0.785252	0.9403	MIMAT0018949_st	MIMAT0018949	hsa-miR-4433-3p	miRNA	Homo sapiens	chr2:64567943-64567963 (+)	21	ACAGGAGUGGGGGUGGGACAU	ENST00000424119 // antisense // intron // 1 /// OTTHUMT00000327291 // antisense // intron // 1	hsa-mir-4433 // chr2:64567893-64567973 (+) /// hsa-mir-4433b // chr2:64567881-64567982 (-)	MTI // --- // ABCB11 // validated /// MTI // --- // ABCF2 // validated /// MTI // --- // ABHD17B // validated /// MTI // --- // ACOX1 // validated /// MTI // --- // ACSF2 // validated /// MTI // --- // AGXT2 // validated /// MTI // --- // AHCYL2 // validated /// MTI // --- // ALG10B // validated /// MTI // --- // APAF1 // validated /// MTI // --- // APOBEC3F // validated /// MTI // --- // APOLD1 …	miRNA-4_0	Sep 22, 2016	miRBase
20518834	2.59408	3.58841	5.56571	5.11856	6.12907	4.02746	2.84462	5.64806	5.86071	5.42663	4.59917	4.7615	4.68033	-0.16233	0.71877	0.937678	MIMAT0018976_st	MIMAT0018976	hsa-miR-4454	miRNA	Homo sapiens	chr4:164014759-164014778 (-)	20	GGAUCCGAGUCACGGCACCA	---	---	MTI // --- // ABL2 // validated /// MTI // --- // ATCAY // validated /// MTI // --- // ATM // validated /// MTI // --- // CASP16 // validated /// MTI // --- // CCR4 // validated /// MTI // --- // CENPBD1 // validated /// MTI // --- // CRCP // validated /// MTI // --- // CWC25 // validated /// MTI // --- // CXorf38 // validated /// MTI // --- // ENTPD4 // validated /// MTI // --- // GATAD1 // vali…	miRNA-4_0	Sep 22, 2016	miRBase
20518839	7.57788	7.48357	4.95403	6.56333	6.63205	8.35223	8.04577	6.6447	6.52491	6.60007	6.64217	7.23354	6.93785	-0.591364	0.136858	0.680989	MIMAT0018981_st	MIMAT0018981	hsa-miR-4459	miRNA	Homo sapiens	chr5:53371390-53371411 (-)	22	CCAGGAGGCGGAGGAGGUGGAG	ENST00000502271 // sense // intron // 4 /// ENST00000504924 // sense // intron // 4 /// ENST00000507646 // sense // intron // 4 /// ENST00000510591 // sense // intron // 4 /// OTTHUMT00000368429 // sense // intron // 4 /// OTTHUMT00000368430 // sense // intron // 4 /// OTTHUMT00000368431 // sense // intron // 4 /// OTTHUMT00000368432 // sense // intron // 4	---	MTI // --- // ABCF1 // validated /// MTI // --- // ABHD17B // validated /// MTI // --- // ACOT2 // validated /// MTI // --- // ACOX1 // validated /// MTI // --- // ACSBG1 // validated /// MTI // --- // ACSF2 // validated /// MTI // --- // ACTR1A // validated /// MTI // --- // ADD2 // validated /// MTI // --- // AGBL5 // validated /// MTI // --- // AGXT2 // validated /// MTI // --- // AHCYL2 // va…	miRNA-4_0	Sep 22, 2016	miRBase
20518842	3.60018	4.08843	2.53713	1.7178	1.78693	3.29068	4.04125	2.61988	1.45065	2.13978	2.74609	2.70845	2.72727	0.037646	0.771557	0.9403	MIMAT0018984_st	MIMAT0018984	hsa-miR-378h	miRNA	Homo sapiens	chr5:154209026-154209046 (+)	21	ACUGGACUUGGUGUCAGAUGG	ENST00000326080 // antisense // intron // 5 /// ENST00000423554 // antisense // intron // 5 /// ENST00000517938 // antisense // intron // 4 /// ENST00000518651 // antisense // intron // 4 /// ENST00000519258 // antisense // intron // 1 /// ENST00000519501 // antisense // intron // 5 /// ENST00000520581 // antisense // intron // 3 /// ENST00000520968 // antisense // intron // 5 /// ENST00000521518…	---	MTI // --- // ACACA // validated /// MTI // --- // AKT1 // validated /// MTI // --- // ARGFX // validated /// MTI // --- // ARL8B // validated /// MTI // --- // CACNG8 // validated /// MTI // --- // CYP20A1 // validated /// MTI // --- // DCTPP1 // validated /// MTI // --- // ESYT2 // validated /// MTI // --- // HAUS3 // validated /// MTI // --- // HIPK3 // validated /// MTI // --- // KCNJ6 // val…	miRNA-4_0	Sep 22, 2016	miRBase
20518844	2.51698	3.2781		2.20951	2.56501	3.28549	3.21382		1.47678	2.44522	2.6424	2.60533	2.62386	0.0370725	0.911884	0.969544	MIMAT0018986_st	MIMAT0018986	hsa-miR-4462	miRNA	Homo sapiens	chr6:37523142-37523164 (-)	23	UGACACGGAGGGUGGCUUGGGAA	---	---	MTI // --- // ADM // validated /// MTI // --- // BAIAP3 // validated /// MTI // --- // ERC1 // validated /// MTI // --- // FAM222B // validated /// MTI // --- // LIMCH1 // validated /// MTI // --- // OCRL // validated /// MTI // --- // OPA3 // validated /// MTI // --- // PKD1 // validated /// MTI // --- // PPFIA3 // validated /// MTI // --- // RAI1 // validated /// MTI // --- // RBM28 // validate…	miRNA-4_0	Sep 22, 2016	miRBase
20518845	3.97172	4.56386	3.73567	3.47075	3.95554	4.17507	4.5571	3.59359	3.2759	4.19665	3.93951	3.95966	3.94958	-0.020154	0.830498	0.95541	MIMAT0018987_st	MIMAT0018987	hsa-miR-4463	miRNA	Homo sapiens	chr6:76138162-76138178 (+)	17	GAGACUGGGGUGGGGCC	ENST00000237172 // antisense // intron // 1 /// ENST00000393004 // antisense // intron // 1 /// OTTHUMT00000041263 // antisense // intron // 1	---	MTI // --- // ARGLU1 // validated /// MTI // --- // ASXL1 // validated /// MTI // --- // BMP2 // validated /// MTI // --- // BRMS1L // validated /// MTI // --- // BTLA // validated /// MTI // --- // C5ORF22 // validated /// MTI // --- // C9orf64 // validated /// MTI // --- // CAD // validated /// MTI // --- // CAV1 // validated /// MTI // --- // CC2D2A // validated /// MTI // --- // CDKN1B // val…	miRNA-4_0	Sep 22, 2016	miRBase
20518851	4.4366	5.35793	6.06653	6.37095	6.54036	4.56507	4.82241	6.2271	6.17842	6.65979	5.75447	5.69056	5.72252	0.063916	0.658633	0.922202	MIMAT0018993_st	MIMAT0018993	hsa-miR-4466	miRNA	Homo sapiens	chr6:157100844-157100861 (-)	18	GGGUGCGGGCCGGCGGGG	ENST00000275248 // antisense // intron // 1 /// ENST00000346085 // antisense // intron // 1 /// ENST00000350026 // antisense // intron // 1 /// ENST00000367148 // antisense // intron // 1 /// ENST00000414678 // antisense // intron // 1 /// OTTHUMT00000042827 // antisense // intron // 1 /// OTTHUMT00000042831 // antisense // intron // 1 /// OTTHUMT00000372723 // antisense // intron // 1	---	MTI // --- // AACS // validated /// MTI // --- // AAK1 // validated /// MTI // --- // AGO3 // validated /// MTI // --- // AKAP5 // validated /// MTI // --- // ATP1B4 // validated /// MTI // --- // C1orf106 // validated /// MTI // --- // CNNM3 // validated /// MTI // --- // CYP51A1 // validated /// MTI // --- // DDA1 // validated /// MTI // --- // DIS3L // validated /// MTI // --- // DNAJC10 // va…	miRNA-4_0	Sep 22, 2016	miRBase
20518852	3.25023	3.06478	1.28856	4.46015	4.55085	4.43726	3.89059	5.02674	3.70404	4.17842	3.32291	4.24741	3.78516	-0.924496	0.307203	0.762617	MIMAT0018994_st	MIMAT0018994	hsa-miR-4467	miRNA	Homo sapiens	chr7:102111919-102111940 (+)	22	UGGCGGCGGUAGUUAUGGGCUU	ENST00000292616 // sense // intron // 11 /// ENST00000468175 // sense // intron // 2 /// ENST00000473880 // sense // exon // 7 /// OTTHUMT00000349493 // sense // intron // 11 /// OTTHUMT00000349494 // sense // exon // 7 /// OTTHUMT00000349501 // sense // intron // 2	hsa-mir-4467 // chr7:102111916-102111978 (+) /// hsa-mir-5090 // chr7:102106189-102106273 (+)	MTI // --- // AGPAT6 // validated /// MTI // --- // ARC // validated /// MTI // --- // ASCL2 // validated /// MTI // --- // ATXN1L // validated /// MTI // --- // BRSK2 // validated /// MTI // --- // C10orf55 // validated /// MTI // --- // C19orf26 // validated /// MTI // --- // C2orf82 // validated /// MTI // --- // CITED4 // validated /// MTI // --- // CLASP1 // validated /// MTI // --- // CPLX1…	miRNA-4_0	Sep 22, 2016	miRBase
20518874	2.4073	2.46397		2.12706	2.01127	1.93095	3.07046		1.67116	2.32404	2.2524	2.24915	2.25078	0.0032475	0.991285	0.992572	MIMAT0019015_st	MIMAT0019015	hsa-miR-4481	miRNA	Homo sapiens	chr10:12695180-12695196 (-)	17	GGAGUGGGCUGGUGGUU	ENST00000378845 // antisense // intron // 2 /// ENST00000378847 // antisense // intron // 2 /// ENST00000487696 // antisense // intron // 1 /// OTTHUMT00000046820 // antisense // intron // 2 /// OTTHUMT00000046821 // antisense // intron // 2 /// OTTHUMT00000046822 // antisense // intron // 1	---	MTI // --- // ALPI // validated /// MTI // --- // ANG // validated /// MTI // --- // ASB16 // validated /// MTI // --- // BCL2L12 // validated /// MTI // --- // C17orf85 // validated /// MTI // --- // C19orf47 // validated /// MTI // --- // CARD10 // validated /// MTI // --- // CDCA4 // validated /// MTI // --- // DAZAP2 // validated /// MTI // --- // DDA1 // validated /// MTI // --- // DNAH17 //…	miRNA-4_0	Sep 22, 2016	miRBase
20518878	2.0737	3.23264	2.31222	2.57203	2.24753	3.95543	2.92022	2.13799	2.04448	1.4039	2.48762	2.4924	2.49001	-0.00478	0.992572	0.992572	MIMAT0019018_st	MIMAT0019018	hsa-miR-4484	miRNA	Homo sapiens	chr10:127508372-127508391 (+)	20	AAAAGGCGGGAGAAGCCCCA	ENST00000368774 // antisense // intron // 1 /// ENST00000368778 // antisense // intron // 1 /// ENST00000368797 // antisense // intron // 1 /// ENST00000420761 // antisense // intron // 1 /// OTTHUMT00000050929 // antisense // intron // 1 /// OTTHUMT00000050931 // antisense // intron // 1 /// OTTHUMT00000050932 // antisense // intron // 1 /// OTTHUMT00000050934 // antisense // intron // 1	---	MTI // --- // AK4 // validated /// MTI // --- // APIP // validated /// MTI // --- // APP // validated /// MTI // --- // ARL5B // validated /// MTI // --- // CACNA2D2 // validated /// MTI // --- // CADM1 // validated /// MTI // --- // CDC42SE1 // validated /// MTI // --- // CDON // validated /// MTI // --- // CEP19 // validated /// MTI // --- // CERS2 // validated /// MTI // --- // CLCN3 // valida…	miRNA-4_0	Sep 22, 2016	miRBase
20518880	2.44418	3.14789			1.71508	3.28077	3.26025			1.30611	2.43572	2.61571	2.52571	-0.179993	0.667621	0.922202	MIMAT0019020_st	MIMAT0019020	hsa-miR-4486	miRNA	Homo sapiens	chr11:19596861-19596877 (+)	17	GCUGGGCGAGGCUGGCA	ENST00000360655 // sense // intron // 1 /// OTTHUMT00000389876 // sense // intron // 1	---	MTI // --- // AAED1 // validated /// MTI // --- // AAK1 // validated /// MTI // --- // ACAD8 // validated /// MTI // --- // ACVR2A // validated /// MTI // --- // AGPAT6 // validated /// MTI // --- // ALDH1B1 // validated /// MTI // --- // ALG14 // validated /// MTI // --- // ANKFY1 // validated /// MTI // --- // APOC3 // validated /// MTI // --- // ASB6 // validated /// MTI // --- // BCL11B // va…	miRNA-4_0	Sep 22, 2016	miRBase
20518881	2.94855	3.31441	3.54051	2.47519	2.06678	3.2787	3.69543	3.09087	2.12727	2.43072	2.86909	2.9246	2.89684	-0.05551	0.780613	0.9403	MIMAT0019021_st	MIMAT0019021	hsa-miR-4487	miRNA	Homo sapiens	chr11:47422574-47422592 (+)	19	AGAGCUGGCUGAAGGGCAG	ENST00000532340 // antisense // intron // 2 /// ENST00000532943 // antisense // intron // 2 /// OTTHUMT00000395647 // antisense // intron // 2 /// OTTHUMT00000395648 // antisense // intron // 2	---	MTI // --- // ACSBG1 // validated /// MTI // --- // ADH5 // validated /// MTI // --- // ANKRD18A // validated /// MTI // --- // AP1G1 // validated /// MTI // --- // AP1S3 // validated /// MTI // --- // BCAS4 // validated /// MTI // --- // BTG2 // validated /// MTI // --- // C19orf52 // validated /// MTI // --- // CACNA1C // validated /// MTI // --- // CARD8 // validated /// MTI // --- // CCDC25 /…	miRNA-4_0	Sep 22, 2016	miRBase
20518882	6.52584	6.48683	5.49019	6.7023	7.12836	7.26119	6.4738	6.72738	6.40868	6.94018	6.4667	6.76225	6.61448	-0.295542	0.375071	0.790237	MIMAT0019022_st	MIMAT0019022	hsa-miR-4488	miRNA	Homo sapiens	chr11:61276071-61276088 (+)	18	AGGGGGCGGGCUCCGGCG	---	---	MTI // --- // AGPAT6 // validated /// MTI // --- // ARGFX // validated /// MTI // --- // ARHGAP18 // validated /// MTI // --- // ARPC1B // validated /// MTI // --- // ATG2A // validated /// MTI // --- // ATP6AP1 // validated /// MTI // --- // BARHL1 // validated /// MTI // --- // BCL7A // validated /// MTI // --- // C19orf26 // validated /// MTI // --- // CALR // validated /// MTI // --- // CCDC7…	miRNA-4_0	Sep 22, 2016	miRBase
20518892	4.29359	5.21298	6.32849	6.42479	6.45017	5.00049	4.9462	6.27446	6.13707	6.28389	5.742	5.72842	5.73521	0.013582	0.944952	0.969544	MIMAT0019032_st	MIMAT0019032	hsa-miR-4497	miRNA	Homo sapiens	chr12:110271155-110271171 (+)	17	CUCCGGGACGGCUGGGC	ENST00000261740 // antisense // intron // 1 /// ENST00000346520 // antisense // intron // 1 /// ENST00000392719 // antisense // intron // 1 /// ENST00000538125 // antisense // intron // 1 /// OTTHUMT00000403271 // antisense // intron // 1 /// OTTHUMT00000403272 // antisense // intron // 1	---	MTI // --- // APPBP2 // validated /// MTI // --- // ATP13A4 // validated /// MTI // --- // BPNT1 // validated /// MTI // --- // C10orf71 // validated /// MTI // --- // CAMK2N2 // validated /// MTI // --- // CCNF // validated /// MTI // --- // CCNY // validated /// MTI // --- // DUSP22 // validated /// MTI // --- // FAM83C // validated /// MTI // --- // FANCA // validated /// MTI // --- // HIST1H2…	miRNA-4_0	Sep 22, 2016	miRBase
20518895	1.31916	1.56048	1.17721			1.03482	2.33313	1.0243			1.35228	1.46408	1.40818	-0.1118	0.768753	0.9403	MIMAT0019035_st	MIMAT0019035	hsa-miR-4499	miRNA	Homo sapiens	chr13:21007969-21007985 (-)	17	AAGACUGAGAGGAGGGA	ENST00000298248 // sense // intron // 4 /// ENST00000382812 // sense // intron // 5 /// ENST00000480748 // sense // intron // 2 /// OTTHUMT00000044071 // sense // intron // 4 /// OTTHUMT00000044072 // sense // intron // 5 /// OTTHUMT00000044073 // sense // intron // 2	---	MTI // --- // ARID2 // validated /// MTI // --- // ATP8B4 // validated /// MTI // --- // BNC2 // validated /// MTI // --- // C1orf50 // validated /// MTI // --- // C9orf47 // validated /// MTI // --- // CD40LG // validated /// MTI // --- // CIT // validated /// MTI // --- // ERCC4 // validated /// MTI // --- // FAM53C // validated /// MTI // --- // FKBP15 // validated /// MTI // --- // FLG2 // va…	miRNA-4_0	Sep 22, 2016	miRBase
20518904	2.44978	2.8202			1.86452	2.19103	2.11266			2.14978	2.37817	2.15116	2.26466	0.22701	0.511905	0.875211	MIMAT0019044_st	MIMAT0019044	hsa-miR-4507	miRNA	Homo sapiens	chr14:106324294-106324313 (-)	20	CUGGGUUGGGCUGGGCUGGG	ENST00000581318 // sense // exon // 1	hsa-mir-4507 // chr14:106324293-106324344 (-) /// hsa-mir-4537 // chr14:106325653-106325722 (-) /// hsa-mir-4538 // chr14:106324334-106324411 (-) /// hsa-mir-4539 // chr14:106323682-106323741 (-)	MTI // --- // AGO2 // validated /// MTI // --- // ANKS4B // validated /// MTI // --- // ARF1 // validated /// MTI // --- // ATXN2 // validated /// MTI // --- // BAK1 // validated /// MTI // --- // CCDC117 // validated /// MTI // --- // CNNM2 // validated /// MTI // --- // CORO2A // validated /// MTI // --- // DCAF5 // validated /// MTI // --- // DLC1 // validated /// MTI // --- // DSTYK // valida…	miRNA-4_0	Sep 22, 2016	miRBase
20518905	4.44223	5.08488	4.7107	4.6156	4.70242	5.09676	4.59376	5.015	4.79834	4.79437	4.71117	4.85965	4.78541	-0.14848	0.469986	0.869321	MIMAT0019045_st	MIMAT0019045	hsa-miR-4508	miRNA	Homo sapiens	chr15:23807254-23807270 (-)	17	GCGGGGCUGGGCGCGCG	---	---	MTI // --- // ADCY9 // validated /// MTI // --- // ARHGAP40 // validated /// MTI // --- // ASB6 // validated /// MTI // --- // BARHL1 // validated /// MTI // --- // BRSK2 // validated /// MTI // --- // CERS1 // validated /// MTI // --- // CSTF1 // validated /// MTI // --- // HOOK3 // validated /// MTI // --- // IGF1R // validated /// MTI // --- // IRAK3 // validated /// MTI // --- // KIAA0754 // …	miRNA-4_0	Sep 22, 2016	miRBase
20518913	5.33738	6.39936	5.92695	6.21626	6.42713	5.61116	5.55716	5.96604	5.99286	6.5217	6.06142	5.92978	5.9956	0.131632	0.536025	0.884304	MIMAT0019053_st	MIMAT0019053	hsa-miR-4516	miRNA	Homo sapiens	chr16:2183121-2183137 (+)	17	GGGAGAAGGGUCGGGGC	ENST00000262304 // antisense // intron // 1 /// ENST00000423118 // antisense // intron // 1 /// OTTHUMT00000341688 // antisense // intron // 1 /// OTTHUMT00000341689 // antisense // intron // 1	hsa-mir-3180-5 // chr16:2185978-2186130 (-) /// hsa-mir-4516 // chr16:2183120-2183205 (+)	MTI // --- // ABCC6 // validated /// MTI // --- // AHCYL2 // validated /// MTI // --- // ALKBH5 // validated /// MTI // --- // ANKRD32 // validated /// MTI // --- // ASTN2 // validated /// MTI // --- // BACH2 // validated /// MTI // --- // C14orf144 // validated /// MTI // --- // C2orf82 // validated /// MTI // --- // CABLES1 // validated /// MTI // --- // CANX // validated /// MTI // --- // CAPZ…	miRNA-4_0	Sep 22, 2016	miRBase
20518931	5.78745	6.12376	6.03283	5.01281	4.89964	6.16334	5.76847	4.51045	5.09222	5.55563	5.5713	5.41802	5.49466	0.153276	0.708087	0.937678	MIMAT0019069_st	MIMAT0019069	hsa-miR-4530	miRNA	Homo sapiens	chr19:39900269-39900286 (-)	18	CCCAGCAGGACGGGAGCG	---	---	MTI // --- // AATF // validated /// MTI // --- // ACOT9 // validated /// MTI // --- // ALG9 // validated /// MTI // --- // ANAPC13 // validated /// MTI // --- // AP5Z1 // validated /// MTI // --- // ARL4C // validated /// MTI // --- // ATAT1 // validated /// MTI // --- // ATP6V1A // validated /// MTI // --- // ATXN7L3B // validated /// MTI // --- // B3GAT2 // validated /// MTI // --- // BCAM // v…	miRNA-4_0	Sep 22, 2016	miRBase
20518933		1.75393	2.57018	4.21734	3.61695		2.26246	3.17332	3.97383	3.91775	3.0396	3.33184	3.18572	-0.29224	0.220547	0.733018	MIMAT0019071_st	MIMAT0019071	hsa-miR-4532	miRNA	Homo sapiens	chr20:56470455-56470471 (+)	17	CCCCGGGGAGCCCGGCG	---	---	MTI // --- // ABHD17B // validated /// MTI // --- // ADRBK2 // validated /// MTI // --- // AHCYL2 // validated /// MTI // --- // AKR1D1 // validated /// MTI // --- // AQR // validated /// MTI // --- // ARHGAP40 // validated /// MTI // --- // C11orf70 // validated /// MTI // --- // C19orf52 // validated /// MTI // --- // C3 // validated /// MTI // --- // CARD10 // validated /// MTI // --- // CDC14…	miRNA-4_0	Sep 22, 2016	miRBase
20518935	5.12634	4.98634	1.56661	1.24262	2.86981	5.09145	5.22884	3.29188	2.04804	2.48868	3.15834	3.62978	3.39406	-0.471434	0.270209	0.733018	MIMAT0019073_st	MIMAT0019073	hsa-miR-4534	miRNA	Homo sapiens	chr22:38384836-38384852 (+)	17	GGAUGGAGGAGGGGUCU	ENST00000333418 // sense // intron // 1 /// ENST00000405557 // sense // intron // 4 /// ENST00000407936 // sense // intron // 5 /// ENST00000427034 // sense // intron // 1 /// OTTHUMT00000321578 // sense // intron // 5 /// OTTHUMT00000321579 // sense // intron // 4 /// OTTHUMT00000321580 // sense // intron // 1 /// OTTHUMT00000321581 // sense // intron // 1	---	MTI // --- // ABCA6 // validated /// MTI // --- // ACOT9 // validated /// MTI // --- // ADAMTS4 // validated /// MTI // --- // ALDH9A1 // validated /// MTI // --- // ALDOA // validated /// MTI // --- // ALG14 // validated /// MTI // --- // ANG // validated /// MTI // --- // ANK1 // validated /// MTI // --- // ANKRD40 // validated /// MTI // --- // ANKRD9 // validated /// MTI // --- // ARL14EP // …	miRNA-4_0	Sep 22, 2016	miRBase
20519048	9.47268	9.13957	8.24881	9.19841	9.14911	9.86554	9.60439	8.97466	8.71099	8.83197	9.04172	9.19751	9.11961	-0.155794	0.545261	0.884304	MIMAT0019337_st	MIMAT0019337	hsa-miR-3960	miRNA	Homo sapiens	chr9:130548158-130548177 (+)	20	GGCGGCGGCGGAGGCGGGGG	ENST00000373265 // sense // 3UTR // 1 /// ENST00000421939 // sense // 3UTR // 1 /// OTTHUMT00000054239 // sense // 3UTR // 1	hsa-mir-2861 // chr9:130548197-130548286 (+) /// hsa-mir-3960 // chr9:130548112-130548202 (+)	MTI // --- // AGPAT6 // validated /// MTI // --- // ARC // validated /// MTI // --- // BRSK2 // validated /// MTI // --- // C19orf26 // validated /// MTI // --- // C3orf36 // validated /// MTI // --- // CACNA1B // validated /// MTI // --- // CLASP1 // validated /// MTI // --- // CLIP2 // validated /// MTI // --- // CPLX1 // validated /// MTI // --- // CSTF2 // validated /// MTI // --- // DNAH17 /…	miRNA-4_0	Sep 22, 2016	miRBase
20519417	4.22561	4.22163			2.26352	4.73348	5.16795			2.16284	3.57025	4.02142	3.79584	-0.45117	0.275563	0.733018	MIMAT0019699_st	MIMAT0019699	hsa-miR-4640-5p	miRNA	Homo sapiens	chr6:30858668-30858690 (+)	23	UGGGCCAGGGAGCAGCUGGUGGG	ENST00000324771 // sense // intron // 6 /// ENST00000376567 // sense // intron // 3 /// ENST00000376568 // sense // intron // 4 /// ENST00000376569 // sense // intron // 5 /// ENST00000376570 // sense // intron // 6 /// ENST00000376575 // sense // intron // 6 /// ENST00000396342 // sense // intron // 4 /// ENST00000418800 // sense // intron // 4 /// ENST00000421124 // sense // intron // 4 /// ENS…	---	MTI // --- // AAK1 // validated /// MTI // --- // ABT1 // validated /// MTI // --- // ANKRD23 // validated /// MTI // --- // ANKRD52 // validated /// MTI // --- // APOBEC3F // validated /// MTI // --- // ARRDC2 // validated /// MTI // --- // ASB16 // validated /// MTI // --- // ATG7 // validated /// MTI // --- // ATP5A1 // validated /// MTI // --- // ATP6V0A2 // validated /// MTI // --- // ATXN2 …	miRNA-4_0	Sep 22, 2016	miRBase
20519433	2.48865	3.22468	1.81923	2.69451	3.35936	3.91956	3.11467	3.24791	3.76369	3.66199	2.71729	3.54156	3.12942	-0.824278	0.0571151	0.572924	MIMAT0019715_st	MIMAT0019715	hsa-miR-4651	miRNA	Homo sapiens	chr7:75544524-75544543 (+)	20	CGGGGUGGGUGAGGUCGGGC	ENST00000394893 // sense // intron // 1 /// ENST00000412521 // sense // 3UTR // 1 /// ENST00000414186 // sense // 3UTR // 1 /// ENST00000419840 // sense // intron // 1 /// ENST00000421059 // sense // 3UTR // 1 /// ENST00000439963 // sense // intron // 1 /// ENST00000448410 // sense // intron // 1 /// ENST00000453773 // sense // intron // 1 /// ENST00000461988 // sense // intron // 1 /// ENST00000…	---	MTI // --- // ADM // validated /// MTI // --- // ANKRD13B // validated /// MTI // --- // ANKRD45 // validated /// MTI // --- // AP2M1 // validated /// MTI // --- // APEX1 // validated /// MTI // --- // APOL6 // validated /// MTI // --- // ARPC3 // validated /// MTI // --- // ASB6 // validated /// MTI // --- // ATXN2 // validated /// MTI // --- // B3GALNT2 // validated /// MTI // --- // BMP2 // va…	miRNA-4_0	Sep 22, 2016	miRBase
20519461	2.38076	2.00387	0.92445			2.62965	3.87534	1.48355			1.76969	2.66285	2.21627	-0.893153	0.214326	0.733018	MIMAT0019743_st	MIMAT0019743	hsa-miR-4667-5p	miRNA	Homo sapiens	chr9:35608093-35608114 (+)	22	ACUGGGGAGCAGAAGGAGAACC	ENST00000336395 // sense // intron // 7 /// ENST00000463897 // sense // intron // 2 /// ENST00000467424 // sense // intron // 3 /// ENST00000480077 // sense // intron // 1 /// ENST00000498522 // sense // intron // 6 /// OTTHUMT00000052314 // sense // intron // 7 /// OTTHUMT00000052315 // sense // intron // 6 /// OTTHUMT00000052316 // sense // intron // 3 /// OTTHUMT00000052317 // sense // intron …	---	MTI // --- // ADAMTS14 // validated /// MTI // --- // ADRA2B // validated /// MTI // --- // AGO2 // validated /// MTI // --- // ANGEL1 // validated /// MTI // --- // AR // validated /// MTI // --- // B3GALNT2 // validated /// MTI // --- // BMP7 // validated /// MTI // --- // C12orf49 // validated /// MTI // --- // C8orf17 // validated /// MTI // --- // CBS // validated /// MTI // --- // CCNF // v…	miRNA-4_0	Sep 22, 2016	miRBase
20519467	6.49253	6.33405	1.67165	4.9026	4.80792	6.51619	5.97605	4.66332	4.90741	4.68223	4.84175	5.34904	5.09539	-0.50729	0.462399	0.869321	MIMAT0019749_st	MIMAT0019749	hsa-miR-4669	miRNA	Homo sapiens	chr9:137271295-137271316 (+)	22	UGUGUCCGGGAAGUGGAGGAGG	ENST00000356384 // sense // intron // 2 /// ENST00000481739 // sense // intron // 1 /// ENST00000484822 // sense // intron // 2 /// OTTHUMT00000054948 // sense // intron // 2 /// OTTHUMT00000054949 // sense // intron // 1 /// OTTHUMT00000054950 // sense // intron // 2	---	MTI // --- // ABCF2 // validated /// MTI // --- // AHSA2 // validated /// MTI // --- // BAZ2A // validated /// MTI // --- // BICD2 // validated /// MTI // --- // CBY3 // validated /// MTI // --- // CCNY // validated /// MTI // --- // CEP135 // validated /// MTI // --- // CYLC2 // validated /// MTI // --- // E2F2 // validated /// MTI // --- // EIF5 // validated /// MTI // --- // GLP1R // validated…	miRNA-4_0	Sep 22, 2016	miRBase
20519493	8.65187	8.4668	6.45048	6.97881	6.97167	8.47618	8.52204	7.01247	6.84478	7.12216	7.50393	7.59553	7.54973	-0.0916	0.525874	0.884304	MIMAT0019775_st	MIMAT0019775	hsa-miR-4687-3p	miRNA	Homo sapiens	chr11:3877343-3877363 (+)	21	UGGCUGUUGGAGGGGGCAGGC	ENST00000300737 // sense // 3UTR // 1 /// ENST00000525403 // sense // intron // 1 /// OTTHUMT00000257196 // sense // 3UTR // 1 /// OTTHUMT00000383059 // sense // intron // 1	---	MTI // --- // ADAP1 // validated /// MTI // --- // AKAP6 // validated /// MTI // --- // ALPI // validated /// MTI // --- // B4GALNT4 // validated /// MTI // --- // B4GALT1 // validated /// MTI // --- // BARHL1 // validated /// MTI // --- // C1orf52 // validated /// MTI // --- // CABP4 // validated /// MTI // --- // FHL2 // validated /// MTI // --- // FKBP15 // validated /// MTI // --- // FNBP1 //…	miRNA-4_0	Sep 22, 2016	miRBase
20519494	2.54276	3.64676	4.29668	3.76632	4.95612	2.79955	3.64425	4.20484	3.88508	4.73857	3.84173	3.85446	3.84809	-0.01273	0.884371	0.962603	MIMAT0027038_st	MIMAT0027038	hsa-miR-1343-5p	miRNA	Homo sapiens	chr11:34963398-34963419 (+)	22	UGGGGAGCGGCCCCCGGGUGGG	ENST00000227868 // sense // intron // 2 /// ENST00000430469 // sense // intron // 2 /// ENST00000448838 // sense // intron // 2 /// ENST00000533262 // sense // intron // 1 /// ENST00000533550 // sense // intron // 2 /// OTTHUMT00000390015 // sense // intron // 2 /// OTTHUMT00000390016 // sense // intron // 2 /// OTTHUMT00000390017 // sense // intron // 2 /// OTTHUMT00000390018 // sense // intron …	---	MTI // --- // ABCC5 // validated /// MTI // --- // ABCF2 // validated /// MTI // --- // ADAMTS14 // validated /// MTI // --- // ADCY9 // validated /// MTI // --- // ADRA2B // validated /// MTI // --- // AGO2 // validated /// MTI // --- // AP1G1 // validated /// MTI // --- // ARMC12 // validated /// MTI // --- // ARRB1 // validated /// MTI // --- // ASCL2 // validated /// MTI // --- // ASPH // val…	miRNA-4_0	Sep 22, 2016	miRBase
20519496	4.63671	4.52424	1.65762		2.79883	4.96916	5.51784	3.42437		2.60953	3.40435	4.13023	3.76729	-0.725875	0.184685	0.733018	MIMAT0019777_st	MIMAT0019777	hsa-miR-4688	miRNA	Homo sapiens	chr11:46398006-46398027 (+)	22	UAGGGGCAGCAGAGGACCUGGG	ENST00000318201 // sense // intron // 22 /// ENST00000343674 // sense // intron // 23 /// ENST00000395574 // sense // intron // 23 /// ENST00000421244 // sense // intron // 23 /// ENST00000454345 // sense // intron // 24 /// ENST00000456247 // sense // intron // 23 /// ENST00000524984 // sense // intron // 23 /// ENST00000527911 // sense // intron // 23 /// ENST00000528173 // sense // intron // 2…	---	MTI // --- // ABHD14A-ACY1 // validated /// MTI // --- // ACTG1 // validated /// MTI // --- // ACY1 // validated /// MTI // --- // ANKRD52 // validated /// MTI // --- // ARHGDIA // validated /// MTI // --- // ARID5B // validated /// MTI // --- // ATP1B3 // validated /// MTI // --- // B4GALNT4 // validated /// MTI // --- // BLVRA // validated /// MTI // --- // C20orf27 // validated /// MTI // --- …	miRNA-4_0	Sep 22, 2016	miRBase
20519497	4.58278	4.60686	3.11709	3.91287	3.28462	5.21736	4.88408	3.32748	3.92298	3.74668	3.90084	4.21972	4.06028	-0.318872	0.0407426	0.572924	MIMAT0019778_st	MIMAT0019778	hsa-miR-4689	miRNA	Homo sapiens	chr1:5922771-5922792 (-)	22	UUGAGGAGACAUGGUGGGGGCC	---	---	MTI // --- // ACSF2 // validated /// MTI // --- // ALDH1A3 // validated /// MTI // --- // ALG14 // validated /// MTI // --- // ANKS6 // validated /// MTI // --- // APBB2 // validated /// MTI // --- // AZF1 // validated /// MTI // --- // BCL2L1 // validated /// MTI // --- // BSCL2 // validated /// MTI // --- // C16ORF72 // validated /// MTI // --- // C16orf58 // validated /// MTI // --- // C19orf4…	miRNA-4_0	Sep 22, 2016	miRBase
20519507	5.62048	5.70371	2.70036	3.85029	4.45515	6.59057	6.59815	4.9782	4.57714	4.53981	4.466	5.45677	4.96139	-0.990776	0.0502817	0.572924	MIMAT0019788_st	MIMAT0019788	hsa-miR-4695-5p	miRNA	Homo sapiens	chr1:19209744-19209765 (-)	22	CAGGAGGCAGUGGGCGAGCAGG	ENST00000290597 // sense // intron // 6 /// ENST00000375341 // sense // intron // 6 /// ENST00000432718 // sense // intron // 5 /// ENST00000454547 // sense // intron // 2 /// ENST00000494072 // sense // intron // 14 /// ENST00000538309 // sense // intron // 6 /// ENST00000538839 // sense // intron // 6 /// OTTHUMT00000006954 // sense // intron // 6 /// OTTHUMT00000006955 // sense // intron // 6 …	---	MTI // --- // AASDHPPT // validated /// MTI // --- // ABHD17B // validated /// MTI // --- // ABL1 // validated /// MTI // --- // ACOT2 // validated /// MTI // --- // ACSBG1 // validated /// MTI // --- // ACTR1A // validated /// MTI // --- // ACVR1B // validated /// MTI // --- // ADD2 // validated /// MTI // --- // AGO1 // validated /// MTI // --- // ALG9 // validated /// MTI // --- // AREL1 // va…	miRNA-4_0	Sep 22, 2016	miRBase
20519518	2.07832	1.62053	1.2705			1.84359	1.85289	1.16905			1.65645	1.62184	1.63915	0.0346067	0.826519	0.95541	MIMAT0019799_st	MIMAT0019799	hsa-miR-4701-3p	miRNA	Homo sapiens	chr12:49165763-49165782 (-)	20	AUGGGUGAUGGGUGUGGUGU	ENST00000307885 // sense // intron // 17 /// ENST00000357869 // sense // intron // 16 /// ENST00000547260 // sense // intron // 4 /// ENST00000548351 // sense // intron // 4 /// ENST00000550422 // sense // intron // 17 /// ENST00000552099 // sense // intron // 5 /// OTTHUMT00000408860 // sense // intron // 4 /// OTTHUMT00000408862 // sense // intron // 17 /// OTTHUMT00000408863 // sense // intron…	---	MTI // --- // A1BG // validated /// MTI // --- // ACAP2 // validated /// MTI // --- // AGMAT // validated /// MTI // --- // ANGPT4 // validated /// MTI // --- // ANP32B // validated /// MTI // --- // ARMCX6 // validated /// MTI // --- // ATL2 // validated /// MTI // --- // ATP5G3 // validated /// MTI // --- // ATP6V1C1 // validated /// MTI // --- // C3orf70 // validated /// MTI // --- // CA6 // v…	miRNA-4_0	Sep 22, 2016	miRBase
20519524	2.93655	2.0172		1.7006		2.8883	2.76955		1.71755		2.21812	2.45847	2.33829	-0.24035	0.447943	0.855468	MIMAT0019806_st	MIMAT0019806	hsa-miR-4706	miRNA	Homo sapiens	chr14:65511415-65511439 (+)	25	AGCGGGGAGGAAGUGGGCGCUGCUU	ENST00000246166 // sense // intron // 9 /// ENST00000341653 // antisense // intron // 3 /// ENST00000447296 // sense // intron // 11 /// ENST00000448390 // sense // intron // 7 /// ENST00000542227 // sense // intron // 10 /// ENST00000549987 // sense // intron // 11 /// ENST00000552941 // sense // intron // 10 /// ENST00000554334 // sense // intron // 7 /// OTTHUMT00000286387 // antisense // intr…	---	MTI // --- // ANKRD45 // validated /// MTI // --- // ARHGAP31 // validated /// MTI // --- // ASB6 // validated /// MTI // --- // ATXN1L // validated /// MTI // --- // BARHL1 // validated /// MTI // --- // BTF3L4 // validated /// MTI // --- // C12orf49 // validated /// MTI // --- // C3orf36 // validated /// MTI // --- // CACNA1A // validated /// MTI // --- // CALR // validated /// MTI // --- // CA…	miRNA-4_0	Sep 22, 2016	miRBase
20519525	1.55706	2.4503	3.71459	3.58686	3.55279	2.03025	2.70877	3.50425	3.9308	4.07525	2.97232	3.24986	3.11109	-0.277544	0.100734	0.680989	MIMAT0019807_st	MIMAT0019807	hsa-miR-4707-5p	miRNA	Homo sapiens	chr14:23426207-23426229 (-)	23	GCCCCGGCGCGGGCGGGUUCUGG	ENST00000206474 // sense // 5UTR // 1 /// ENST00000342454 // sense // 5UTR // 1 /// ENST00000347758 // sense // 5UTR // 1 /// ENST00000397409 // sense // 5UTR // 1 /// ENST00000490506 // sense // 5UTR // 1 /// ENST00000541587 // sense // 5UTR // 1 /// ENST00000553794 // sense // exon // 1 /// ENST00000554349 // sense // exon // 1 /// ENST00000554406 // sense // 5UTR // 1 /// ENST00000554516 // se…	---	MTI // --- // APOBEC3D // validated /// MTI // --- // ARHGAP35 // validated /// MTI // --- // C22orf24 // validated /// MTI // --- // C3orf36 // validated /// MTI // --- // CCDC47 // validated /// MTI // --- // COX6B1 // validated /// MTI // --- // CPNE5 // validated /// MTI // --- // CYP2B6 // validated /// MTI // --- // DLX2 // validated /// MTI // --- // DTX2 // validated /// MTI // --- // FAD…	miRNA-4_0	Sep 22, 2016	miRBase
20519533	2.852	3.05213	1.54681	1.5862	1.52253	2.44242	2.3676	0.93346	1.85166	2.81345	2.11193	2.08172	2.09683	0.030216	0.938913	0.969544	MIMAT0019815_st	MIMAT0019815	hsa-miR-4710	miRNA	Homo sapiens	chr14:105144060-105144077 (-)	18	GGGUGAGGGCAGGUGGUU	---	---	MTI // --- // ABCB5 // validated /// MTI // --- // ABHD2 // validated /// MTI // --- // ACSBG1 // validated /// MTI // --- // ACTR3B // validated /// MTI // --- // ADRM1 // validated /// MTI // --- // AJAP1 // validated /// MTI // --- // AK2 // validated /// MTI // --- // ALG14 // validated /// MTI // --- // ANKFY1 // validated /// MTI // --- // AREL1 // validated /// MTI // --- // ARRB2 // valid…	miRNA-4_0	Sep 22, 2016	miRBase
20519552	4.3413	4.48626			4.02521	2.78963	4.83402			0.94125	4.28426	2.85497	3.56961	1.42929	0.286526	0.733018	MIMAT0019833_st	MIMAT0019833	hsa-miR-4720-5p	miRNA	Homo sapiens	chr16:81418626-81418647 (+)	22	CCUGGCAUAUUUGGUAUAACUU	ENST00000568107 // sense // exon // 1 /// OTTHUMT00000431707 // sense // exon // 1	---	MTI // --- // AASDHPPT // validated /// MTI // --- // AMD1 // validated /// MTI // --- // BRMS1 // validated /// MTI // --- // CACNA2D1 // validated /// MTI // --- // CDC27 // validated /// MTI // --- // CKAP2L // validated /// MTI // --- // DPF2 // validated /// MTI // --- // E2F3 // validated /// MTI // --- // EBAG9 // validated /// MTI // --- // FAM182B // validated /// MTI // --- // GMDS // v…	miRNA-4_0	Sep 22, 2016	miRBase
20519570	6.36301	6.43336	4.19361	4.46198	4.61276	6.9774	7.25639	4.89145	4.3392	4.51966	5.21294	5.59682	5.40488	-0.383876	0.132396	0.680989	MIMAT0019849_st	MIMAT0019849	hsa-miR-4728-5p	miRNA	Homo sapiens	chr17:37882749-37882771 (+)	23	UGGGAGGGGAGAGGCAGCAAGCA	ENST00000269571 // sense // intron // 23 /// ENST00000406381 // sense // intron // 25 /// ENST00000445658 // sense // intron // 17 /// ENST00000540147 // sense // intron // 23 /// ENST00000541774 // sense // intron // 23 /// ENST00000578373 // sense // intron // 23 /// ENST00000584450 // sense // intron // 23 /// ENST00000584601 // sense // intron // 27 /// OTTHUMT00000445614 // sense // intron /…	---	MTI // --- // AAED1 // validated /// MTI // --- // ABI2 // validated /// MTI // --- // ACAA2 // validated /// MTI // --- // ACADL // validated /// MTI // --- // ACAP2 // validated /// MTI // --- // ADAR // validated /// MTI // --- // ADIPOQ // validated /// MTI // --- // AGAP9 // validated /// MTI // --- // AGBL5 // validated /// MTI // --- // AGO2 // validated /// MTI // --- // AGTRAP // validat…	miRNA-4_0	Sep 22, 2016	miRBase
20519576	5.45051	5.14359	1.62588	2.40898	2.98467	5.6055	6.05824	2.92258	2.1727	1.93179	3.52273	3.73816	3.63044	-0.215436	0.6325	0.904028	MIMAT0019855_st	MIMAT0019855	hsa-miR-4732-5p	miRNA	Homo sapiens	chr17:27188718-27188740 (-)	23	UGUAGAGCAGGGAGCAGGAAGCU	ENST00000582320 // sense // exon // 1 /// OTTHUMT00000446722 // sense // exon // 1	hsa-mir-144 // chr17:27188551-27188636 (-) /// hsa-mir-451a // chr17:27188387-27188458 (-) /// hsa-mir-451b // chr17:27188389-27188456 (+) /// hsa-mir-4732 // chr17:27188673-27188748 (-)	MTI // --- // ALG1 // validated /// MTI // --- // ALKBH5 // validated /// MTI // --- // C21orf91 // validated /// MTI // --- // C8orf33 // validated /// MTI // --- // CD1D // validated /// MTI // --- // CD4 // validated /// MTI // --- // CHRNE // validated /// MTI // --- // COX19 // validated /// MTI // --- // DAZAP2 // validated /// MTI // --- // DOK6 // validated /// MTI // --- // EDEM3 // vali…	miRNA-4_0	Sep 22, 2016	miRBase
20519580	2.05362	2.27991	3.73641	3.88891	4.39307	2.89034	2.2922	3.51231	3.85951	4.13744	3.27038	3.33836	3.30437	-0.067976	0.750086	0.9403	MIMAT0019859_st	MIMAT0019859	hsa-miR-4734	miRNA	Homo sapiens	chr17:36858523-36858544 (-)	22	GCUGCGGGCUGCGGUCAGGGCG	---	---	MTI // --- // AQP2 // validated /// MTI // --- // ATG9A // validated /// MTI // --- // CACNA1A // validated /// MTI // --- // ELL2 // validated /// MTI // --- // FAM212B // validated /// MTI // --- // FN3KRP // validated /// MTI // --- // INSIG1 // validated /// MTI // --- // NFIX // validated /// MTI // --- // RXRA // validated /// MTI // --- // SCIN // validated /// MTI // --- // SLC7A5 // vali…	miRNA-4_0	Sep 22, 2016	miRBase
20519589	6.35312	6.06732	3.64627	4.48799	4.75547	6.34574	6.3329	4.80309	4.24604	4.8443	5.06203	5.31441	5.18822	-0.25238	0.353208	0.779318	MIMAT0019868_st	MIMAT0019868	hsa-miR-4739	miRNA	Homo sapiens	chr17:77681025-77681049 (-)	25	AAGGGAGGAGGAGCGGAGGGGCCCU	---	---	MTI // --- // ABCC6 // validated /// MTI // --- // ACTR2 // validated /// MTI // --- // ACVR1B // validated /// MTI // --- // AEN // validated /// MTI // --- // AGO2 // validated /// MTI // --- // AGXT2 // validated /// MTI // --- // AIP // validated /// MTI // --- // AK2 // validated /// MTI // --- // AKAP11 // validated /// MTI // --- // AKR7A2 // validated /// MTI // --- // ALDH9A1 // validate…	miRNA-4_0	Sep 22, 2016	miRBase
20519592		1.50728	1.95574		2.2276		2.3173	2.50349		2.45717	1.89687	2.42599	2.16143	-0.529113	0.0875841	0.664698	MIMAT0019871_st	MIMAT0019871	hsa-miR-4741	miRNA	Homo sapiens	chr18:20513370-20513392 (+)	23	CGGGCUGUCCGGAGGGGUCGGCU	ENST00000327155 // sense // 3UTR // 1 /// ENST00000577588 // sense // intron // 4 /// ENST00000578831 // antisense // intron // 1 /// ENST00000579124 // sense // intron // 2 /// ENST00000581819 // sense // intron // 2 /// ENST00000582354 // sense // intron // 3 /// ENST00000583700 // sense // intron // 4 /// OTTHUMT00000254699 // sense // 3UTR // 1 /// OTTHUMT00000446381 // sense // intron // 4 /…	---	MTI // --- // ABCC5 // validated /// MTI // --- // AKAP2 // validated /// MTI // --- // ANXA11 // validated /// MTI // --- // ARHGEF18 // validated /// MTI // --- // BARHL1 // validated /// MTI // --- // BCL7B // validated /// MTI // --- // CCNF // validated /// MTI // --- // COX6B1 // validated /// MTI // --- // DAO // validated /// MTI // --- // DDX39B // validated /// MTI // --- // DMRT2 // va…	miRNA-4_0	Sep 22, 2016	miRBase
20519595	3.61592	2.12853		1.60694	1.81159	3.58275	2.2641		1.42488	1.50866	2.29074	2.1951	2.24292	0.0956475	0.387233	0.790237	MIMAT0019874_st	MIMAT0019874	hsa-miR-4743-5p	miRNA	Homo sapiens	chr18:46196973-46196995 (+)	23	UGGCCGGAUGGGACAGGAGGCAU	ENST00000256413 // sense // intron // 5 /// ENST00000382998 // sense // intron // 6 /// ENST00000587752 // sense // intron // 5 /// ENST00000589585 // sense // intron // 4 /// OTTHUMT00000255907 // sense // intron // 5 /// OTTHUMT00000448918 // sense // intron // 6 /// OTTHUMT00000448921 // sense // intron // 5 /// OTTHUMT00000449285 // sense // intron // 4	---	MTI // --- // AP5Z1 // validated /// MTI // --- // ATL3 // validated /// MTI // --- // ATP8B1 // validated /// MTI // --- // BAZ2B // validated /// MTI // --- // BCR // validated /// MTI // --- // C11orf84 // validated /// MTI // --- // C14orf80 // validated /// MTI // --- // C1QTNF6 // validated /// MTI // --- // CBX5 // validated /// MTI // --- // CCDC71L // validated /// MTI // --- // CERS1 //…	miRNA-4_0	Sep 22, 2016	miRBase
20519600	2.05017	3.06478	3.55633	3.46606	3.64676	2.0659	2.83293	3.7827	4.31549	4.11938	3.15682	3.42328	3.29005	-0.26646	0.226141	0.733018	MIMAT0019878_st	MIMAT0019878	hsa-miR-4745-5p	miRNA	Homo sapiens	chr19:804941-804963 (+)	23	UGAGUGGGGCUCCCGGGACGGCG	ENST00000349038 // sense // intron // 7 /// ENST00000350092 // sense // intron // 2 /// ENST00000356948 // sense // intron // 7 /// ENST00000394601 // sense // intron // 7 /// ENST00000585956 // sense // intron // 2 /// ENST00000586944 // sense // intron // 7 /// ENST00000587136 // sense // exon // 1 /// ENST00000587191 // sense // intron // 2 /// ENST00000592113 // sense // intron // 3 /// ENST0…	hsa-mir-3187 // chr19:813584-813653 (+) /// hsa-mir-4745 // chr19:804940-805001 (+)	MTI // --- // ALPI // validated /// MTI // --- // ANG // validated /// MTI // --- // ASB16 // validated /// MTI // --- // BCL2L12 // validated /// MTI // --- // C17orf85 // validated /// MTI // --- // C19orf47 // validated /// MTI // --- // CARD10 // validated /// MTI // --- // CDCA4 // validated /// MTI // --- // DAZAP2 // validated /// MTI // --- // DDA1 // validated /// MTI // --- // DNAH17 //…	miRNA-4_0	Sep 22, 2016	miRBase
20519609	3.44443	3.47271		2.79535	3.64676	3.29068	4.48899		2.66338	3.55279	3.33981	3.49896	3.41939	-0.159147	0.616684	0.898042	MIMAT0019887_st	MIMAT0019887	hsa-miR-4750-5p	miRNA	Homo sapiens	chr19:50391434-50391455 (+)	22	CUCGGGCGGAGGUGGUUGAGUG	ENST00000221543 // sense // intron // 15 /// ENST00000535102 // sense // intron // 14 /// ENST00000594984 // sense // exon // 10 /// ENST00000596243 // sense // intron // 13 /// ENST00000600354 // sense // intron // 2 /// OTTHUMT00000466404 // sense // intron // 15 /// OTTHUMT00000466405 // sense // intron // 14 /// OTTHUMT00000466410 // sense // intron // 13 /// OTTHUMT00000466411 // sense // ex…	---	MTI // --- // FAM3C // validated /// MTI // --- // MARVELD1 // validated /// MTI // --- // MFI2 // validated /// MTI // --- // MGAM // validated /// MTI // --- // POLR2J3 // validated /// MTI // --- // RNF20 // validated /// MTI // --- // UPK3BL // validated /// MTI // --- // VPREB1 // validated	miRNA-4_0	Sep 22, 2016	miRBase
20519610	2.38076	1.34744	3.29407	2.90101	3.16092	2.22482	1.60729	3.35986	3.15912	2.91758	2.61684	2.65373	2.63529	-0.036894	0.740049	0.939165	MIMAT0022979_st	MIMAT0022979	hsa-miR-4750-3p	miRNA	Homo sapiens	chr19:50391466-50391487 (+)	22	CCUGACCCACCCCCUCCCGCAG	ENST00000221543 // sense // intron // 15 /// ENST00000535102 // sense // intron // 14 /// ENST00000594984 // sense // exon // 10 /// ENST00000596243 // sense // intron // 13 /// ENST00000600354 // sense // intron // 2 /// OTTHUMT00000466404 // sense // intron // 15 /// OTTHUMT00000466405 // sense // intron // 14 /// OTTHUMT00000466410 // sense // intron // 13 /// OTTHUMT00000466411 // sense // ex…	---	MTI // --- // ACTN4 // validated /// MTI // --- // ANKRD27 // validated /// MTI // --- // ARID1A // validated /// MTI // --- // BRWD1 // validated /// MTI // --- // C15orf52 // validated /// MTI // --- // CDK1 // validated /// MTI // --- // CDK6 // validated /// MTI // --- // CREBRF // validated /// MTI // --- // DNAJB5 // validated /// MTI // --- // FAM83G // validated /// MTI // --- // FLG2 // …	miRNA-4_0	Sep 22, 2016	miRBase
20519615	0.78413	1.41831	1.18364	2.2741	2.43458	2.45	2.15037	1.26759	2.33152	2.20465	1.61895	2.08083	1.84989	-0.461874	0.245508	0.733018	MIMAT0019892_st	MIMAT0019892	hsa-miR-371b-5p	miRNA	Homo sapiens	chr19:54290969-54290990 (-)	22	ACUCAAAAGAUGGCGGCACUUU	ENST00000362161 // antisense // exon // 1 /// ENST00000595160 // sense // exon // 2 /// OTTHUMT00000465677 // sense // exon // 2	hsa-mir-371a // chr19:54290929-54290995 (+) /// hsa-mir-372 // chr19:54291144-54291210 (+) /// hsa-mir-373 // chr19:54291959-54292027 (+) /// hsa-mir-371b // chr19:54290931-54290996 (-)	MTI // --- // AAED1 // validated /// MTI // --- // AAK1 // validated /// MTI // --- // ACVR1B // validated /// MTI // --- // ADAMTS17 // validated /// MTI // --- // ADH5 // validated /// MTI // --- // AMOT // validated /// MTI // --- // AMOTL1 // validated /// MTI // --- // ANAPC16 // validated /// MTI // --- // ANGPT4 // validated /// MTI // --- // ARHGAP12 // validated /// MTI // --- // ARHGEF3…	miRNA-4_0	Sep 22, 2016	miRBase
20519626	2.41436	1.5123			2.61087	1.89611	1.91648			2.97487	2.17918	2.26249	2.22083	-0.08331	0.807935	0.944816	MIMAT0019903_st	MIMAT0019903	hsa-miR-4758-5p	miRNA	Homo sapiens	chr20:60907590-60907612 (-)	23	GUGAGUGGGAGCCGGUGGGGCUG	ENST00000252999 // sense // intron // 27 /// OTTHUMT00000080014 // sense // intron // 27	---	MTI // --- // ALPI // validated /// MTI // --- // ANG // validated /// MTI // --- // ASB16 // validated /// MTI // --- // BCL2L12 // validated /// MTI // --- // C10orf71 // validated /// MTI // --- // C3orf36 // validated /// MTI // --- // CAMSAP2 // validated /// MTI // --- // CBWD1 // validated /// MTI // --- // CBWD5 // validated /// MTI // --- // CDCA4 // validated /// MTI // --- // DNAH17 //…	miRNA-4_0	Sep 22, 2016	miRBase
20519636	3.03051	3.50304	3.2759	3.57223	3.91173	2.19103	3.68987	3.91775	4.12884	4.07612	3.45868	3.60072	3.5297	-0.14204	0.618322	0.898042	MIMAT0019913_st	MIMAT0019913	hsa-miR-4763-3p	miRNA	Homo sapiens	chr22:46509504-46509527 (+)	24	AGGCAGGGGCUGGUGCUGGGCGGG	ENST00000360737 // sense // exon // 5 /// OTTHUMT00000316781 // sense // exon // 5	hsa-let-7a-3 // chr22:46508629-46508702 (+) /// hsa-let-7b // chr22:46509566-46509648 (+) /// hsa-mir-4763 // chr22:46509446-46509537 (+)	MTI // --- // ABCG8 // validated /// MTI // --- // ABLIM1 // validated /// MTI // --- // ADO // validated /// MTI // --- // ALKBH5 // validated /// MTI // --- // AMER2 // validated /// MTI // --- // APCDD1 // validated /// MTI // --- // ARL6IP4 // validated /// MTI // --- // ARSK // validated /// MTI // --- // ASB16 // validated /// MTI // --- // ASXL1 // validated /// MTI // --- // ATXN1L // val…	miRNA-4_0	Sep 22, 2016	miRBase
20519679	9.37287	9.18911	8.54279	9.46636	9.28444	10.1193	9.63953	9.24431	8.98735	9.16732	9.17111	9.43156	9.30134	-0.260448	0.339633	0.778612	MIMAT0019956_st	MIMAT0019956	hsa-miR-4787-5p	miRNA	Homo sapiens	chr3:50712524-50712545 (+)	22	GCGGGGGUGGCGGCGGCAUCCC	---	---	MTI // --- // ALDOA // validated /// MTI // --- // ANKRD45 // validated /// MTI // --- // CENPO // validated /// MTI // --- // CYP2B6 // validated /// MTI // --- // FAM222B // validated /// MTI // --- // FN3K // validated /// MTI // --- // HAAO // validated /// MTI // --- // LYRM4 // validated /// MTI // --- // MYADM // validated /// MTI // --- // PER3 // validated /// MTI // --- // PHLDA3 // val…	miRNA-4_0	Sep 22, 2016	miRBase
20519701	2.21399	1.18976			1.49209	2.46397	1.78629			1.448	1.63195	1.89942	1.76568	-0.267473	0.285387	0.733018	MIMAT0019978_st	MIMAT0019978	hsa-miR-4800-5p	miRNA	Homo sapiens	chr4:2251854-2251874 (-)	21	AGUGGACCGAGGAAGGAAGGA	ENST00000337190 // sense // 3UTR // 6 /// ENST00000513372 // sense // exon // 3 /// OTTHUMT00000206519 // sense // 3UTR // 6 /// OTTHUMT00000357529 // sense // exon // 3	---	MTI // --- // AKAP2 // validated /// MTI // --- // BUB3 // validated /// MTI // --- // COL1A1 // validated /// MTI // --- // DYRK3 // validated /// MTI // --- // ECSIT // validated /// MTI // --- // ELFN1 // validated /// MTI // --- // HIF1AN // validated /// MTI // --- // IGF1R // validated /// MTI // --- // INF2 // validated /// MTI // --- // LRWD1 // validated /// MTI // --- // MSANTD3 // vali…	miRNA-4_0	Sep 22, 2016	miRBase
20520198	6.14082	5.92134	5.32915	6.13931	6.23194	5.34878	4.90336	5.34878	5.97613	6.55428	5.95251	5.62627	5.78939	0.326246	0.263891	0.733018	MIMAT0021021_st	MIMAT0021021	hsa-miR-5001-5p	miRNA	Homo sapiens	chr2:233415240-233415263 (-)	24	AGGGCUGGACUCAGCGGCGGAGCU	ENST00000258416 // antisense // 3UTR // 1 /// ENST00000408957 // sense // 5UTR // 1 /// OTTHUMT00000257033 // antisense // 3UTR // 1 /// OTTHUMT00000257037 // sense // 5UTR // 1	---	MTI // --- // ANKRD13B // validated /// MTI // --- // ARHGAP40 // validated /// MTI // --- // ASB6 // validated /// MTI // --- // ATP8B1 // validated /// MTI // --- // CACNA1C // validated /// MTI // --- // CCNF // validated /// MTI // --- // CDCA8 // validated /// MTI // --- // CDK2 // validated /// MTI // --- // CHAC1 // validated /// MTI // --- // COX6B1 // validated /// MTI // --- // DAO // v…	miRNA-4_0	Sep 22, 2016	miRBase
20520208	4.45862	2.79959	1.37369	1.73522	2.4012	2.72612	3.66921	2.24525	1.37369	1.82777	2.55366	2.36841	2.46104	0.185256	0.724674	0.937678	MIMAT0021033_st	MIMAT0021033	hsa-miR-5006-5p	miRNA	Homo sapiens	chr13:42142491-42142511 (-)	21	UUGCCAGGGCAGGAGGUGGAA	ENST00000379310 // sense // exon // 45 /// OTTHUMT00000354828 // sense // exon // 45	---	MTI // --- // ACTG1 // validated /// MTI // --- // ADD3 // validated /// MTI // --- // APOL6 // validated /// MTI // --- // ARPC2 // validated /// MTI // --- // BAG4 // validated /// MTI // --- // BAZ2A // validated /// MTI // --- // BTBD1 // validated /// MTI // --- // CAMKV // validated /// MTI // --- // CBS // validated /// MTI // --- // CBX6 // validated /// MTI // --- // CHAC1 // validated /…	miRNA-4_0	Sep 22, 2016	miRBase
20520351	2.99371	3.10726	5.28982	4.85868	4.50083	3.05291	3.24457	3.46606	3.97568	3.41184	4.15006	3.43021	3.79014	0.719848	0.122839	0.680989	MIMAT0022742_st	MIMAT0022742	hsa-miR-1273g-3p	miRNA	Homo sapiens	chr1:53406042-53406062 (+)	21	ACCACUGCACUCCAGCCUGAG	ENST00000371509 // sense // intron // 1 /// ENST00000371513 // sense // intron // 1 /// ENST00000371514 // sense // intron // 1 /// ENST00000407246 // sense // intron // 1 /// ENST00000478631 // sense // intron // 1 /// ENST00000528311 // sense // intron // 1 /// ENST00000528809 // sense // intron // 1 /// OTTHUMT00000024740 // sense // intron // 1 /// OTTHUMT00000024743 // sense // intron // 1 /…	hsa-mir-5095 // chr1:53400602-53400689 (+) /// hsa-mir-1273g // chr1:53405986-53406085 (+)	MTI // --- // A1BG // validated /// MTI // --- // ABCF3 // validated /// MTI // --- // ABHD17B // validated /// MTI // --- // ACACB // validated /// MTI // --- // AFF3 // validated /// MTI // --- // AGO3 // validated /// MTI // --- // AHSA2 // validated /// MTI // --- // ALDH1B1 // validated /// MTI // --- // ALDH5A1 // validated /// MTI // --- // ALDH9A1 // validated /// MTI // --- // ALG14 // v…	miRNA-4_0	Sep 22, 2016	miRBase
20522537	5.54692	5.82172	5.95798	5.77376	5.96752	6.09839	5.98666	6.05422	5.90665	5.81684	5.81358	5.97255	5.89307	-0.158972	0.23162	0.733018	MIMAT0023252_st	MIMAT0023252	hsa-miR-5787	miRNA	Homo sapiens	chr3:50264870-50264889 (+)	20	GGGCUGGGGCGCGGGGAGGU	ENST00000422163 // sense // intron // 1 /// ENST00000446079 // sense // intron // 1 /// OTTHUMT00000346690 // sense // intron // 1 /// OTTHUMT00000346691 // sense // intron // 1	---	MTI // --- // ADAM17 // validated /// MTI // --- // ADAR // validated /// MTI // --- // AKAP1 // validated /// MTI // --- // ARHGDIA // validated /// MTI // --- // ARL8A // validated /// MTI // --- // ARSK // validated /// MTI // --- // ASB6 // validated /// MTI // --- // ATL3 // validated /// MTI // --- // C10orf67 // validated /// MTI // --- // C9orf62 // validated /// MTI // --- // CABP4 // va…	miRNA-4_0	Sep 22, 2016	miRBase
20523000	2.49959		2.87641	4.19505	3.77679	2.42079		4.20698	4.56067	5.03367	3.33696	4.05553	3.69624	-0.718568	0.128334	0.680989	MIMAT0023693_st	MIMAT0023693	hsa-miR-6068	miRNA	Homo sapiens	chr1:63792635-63792655 (-)	21	CCUGCGAGUCUCCGGCGGUGG	---	---	MTI // --- // BTG1 // validated /// MTI // --- // DUSP3 // validated /// MTI // --- // TMEM170A // validated /// MTI // --- // YWHAZ // validated	miRNA-4_0	Sep 22, 2016	miRBase
20523007	1.77366	1.59582	1.62269	1.49373	2.04511	1.59588	1.31253	1.70571	2.48116	2.27463	1.7062	1.87398	1.79009	-0.16778	0.495928	0.875211	MIMAT0023700_st	MIMAT0023700	hsa-miR-6075	miRNA	Homo sapiens	chr5:1510882-1510902 (-)	21	ACGGCCCAGGCGGCAUUGGUG	ENST00000283415 // sense // intron // 1 /// ENST00000475622 // sense // intron // 1 /// ENST00000514484 // sense // intron // 2 /// OTTHUMT00000253651 // sense // intron // 1 /// OTTHUMT00000304032 // sense // intron // 1 /// OTTHUMT00000365913 // sense // intron // 2	---	MTI // --- // BTG2 // validated /// MTI // --- // GATAD2B // validated /// MTI // --- // HIST2H4A // validated /// MTI // --- // HIST2H4B // validated /// MTI // --- // HS3ST1 // validated /// MTI // --- // IGF2BP1 // validated /// MTI // --- // KCNMB1 // validated /// MTI // --- // KIF2C // validated /// MTI // --- // KIR3DX1 // validated /// MTI // --- // LTBP2 // validated /// MTI // --- // MR…	miRNA-4_0	Sep 22, 2016	miRBase
20523017	2.8787	3.54592	2.23202	2.50606	3.05202	4.55224	3.23412	3.01596	2.21592	3.43726	2.84294	3.2911	3.06702	-0.448156	0.292689	0.733018	MIMAT0023710_st	MIMAT0023710	hsa-miR-6085	miRNA	Homo sapiens	chr15:62635310-62635328 (+)	19	AAGGGGCUGGGGGAGCACA	---	---	MTI // --- // ALDOC // validated /// MTI // --- // ANKRD13B // validated /// MTI // --- // ANKRD42 // validated /// MTI // --- // ANKRD52 // validated /// MTI // --- // BANP // validated /// MTI // --- // BARHL1 // validated /// MTI // --- // CCDC121 // validated /// MTI // --- // FSCN1 // validated /// MTI // --- // FSTL3 // validated /// MTI // --- // GIGYF1 // validated /// MTI // --- // GJB1 …	miRNA-4_0	Sep 22, 2016	miRBase
20523018	6.26249	4.91919		2.48983	3.70109	5.15059	5.03298		1.99118	3.06948	4.34315	3.81106	4.0771	0.532092	0.125572	0.680989	MIMAT0023711_st	MIMAT0023711	hsa-miR-6086	miRNA	Homo sapiens	chrX:13608412-13608431 (+)	20	GGAGGUUGGGAAGGGCAGAG	ENST00000361306 // sense // intron // 2 /// ENST00000380602 // sense // intron // 2 /// OTTHUMT00000055800 // sense // intron // 2 /// OTTHUMT00000055801 // sense // intron // 2	---	MTI // --- // ABHD14B // validated /// MTI // --- // ACOT9 // validated /// MTI // --- // ACSBG1 // validated /// MTI // --- // ACSL3 // validated /// MTI // --- // ACTR1A // validated /// MTI // --- // ADH5 // validated /// MTI // --- // ADNP2 // validated /// MTI // --- // AGTRAP // validated /// MTI // --- // AHR // validated /// MTI // --- // AP1S3 // validated /// MTI // --- // ARHGEF2 // va…	miRNA-4_0	Sep 22, 2016	miRBase
20523019	7.72428	7.61546	6.98871	7.10967	7.19563	7.79063	7.67815	7.15014	7.07571	7.09213	7.32675	7.35735	7.34205	-0.030602	0.538865	0.884304	MIMAT0023712_st	MIMAT0023712	hsa-miR-6087	miRNA	Homo sapiens	chrX:108297774-108297791 (+)	18	UGAGGCGGGGGGGCGAGC	ENST00000419932 // antisense // exon // 1 /// OTTHUMT00000096568 // antisense // exon // 1	---	MTI // --- // A2ML1 // validated /// MTI // --- // ABCC5 // validated /// MTI // --- // ACOT2 // validated /// MTI // --- // ADIPOQ // validated /// MTI // --- // AGO3 // validated /// MTI // --- // ARHGAP1 // validated /// MTI // --- // BAG5 // validated /// MTI // --- // BBC3 // validated /// MTI // --- // BCAM // validated /// MTI // --- // BICD2 // validated /// MTI // --- // BLOC1S4 // valid…	miRNA-4_0	Sep 22, 2016	miRBase
20523020	6.34227	6.64156	6.83969	6.44336	6.74013	6.80992	6.66663	6.38796	6.71023	6.73152	6.6014	6.66125	6.63133	-0.05985	0.718028	0.937678	MIMAT0023713_st	MIMAT0023713	hsa-miR-6088	miRNA	Homo sapiens	chr19:45939912-45939931 (+)	20	AGAGAUGAAGCGGGGGGGCG	ENST00000423698 // antisense // intron // 1 /// ENST00000592083 // antisense // intron // 2 /// OTTHUMT00000459543 // antisense // intron // 1 /// OTTHUMT00000459554 // antisense // intron // 2	---	MTI // --- // ABAT // validated /// MTI // --- // ACOT9 // validated /// MTI // --- // ADAMTS4 // validated /// MTI // --- // ADH5 // validated /// MTI // --- // ANKRD9 // validated /// MTI // --- // BBC3 // validated /// MTI // --- // BTF3L4 // validated /// MTI // --- // C1orf50 // validated /// MTI // --- // C1orf61 // validated /// MTI // --- // C2orf15 // validated /// MTI // --- // CALM3 //…	miRNA-4_0	Sep 22, 2016	miRBase
20523021	7.52199	7.76973	7.72459	7.95305	7.98168	7.95891	7.7235	7.84836	7.907	7.91312	7.79021	7.87018	7.83019	-0.07997	0.450405	0.855468	MIMAT0023714_st	MIMAT0023714	hsa-miR-6089	miRNA	Homo sapiens	chrX:2527270-2527293 (+) /// chrY:2477270-2477293 (+)	24	GGAGGCCGGGGUGGGGCGGGGCGG	---	---	MTI // --- // ABCA2 // validated /// MTI // --- // ABI2 // validated /// MTI // --- // ACADL // validated /// MTI // --- // AGGF1 // validated /// MTI // --- // AGTRAP // validated /// MTI // --- // AGXT2 // validated /// MTI // --- // ALG10B // validated /// MTI // --- // ANGPT4 // validated /// MTI // --- // ANKRD13B // validated /// MTI // --- // AP5Z1 // validated /// MTI // --- // APOBEC3F /…	miRNA-4_0	Sep 22, 2016	miRBase
20523022	7.92191	7.88104	7.51118	7.58142	7.59115	7.72263	7.57213	7.49112	7.34075	7.51682	7.69734	7.52869	7.61301	0.16865	0.0340072	0.572924	MIMAT0023715_st	MIMAT0023715	hsa-miR-6090	miRNA	Homo sapiens	chr11:128392325-128392343 (+)	19	GGGGAGCGAGGGGCGGGGC	ENST00000392668 // antisense // intron // 3 /// OTTHUMT00000386267 // antisense // intron // 3	---	MTI // --- // ANKFY1 // validated /// MTI // --- // ASXL2 // validated /// MTI // --- // AVL9 // validated /// MTI // --- // BAK1 // validated /// MTI // --- // BICD2 // validated /// MTI // --- // C14orf119 // validated /// MTI // --- // C9orf62 // validated /// MTI // --- // CD3E // validated /// MTI // --- // COL1A2 // validated /// MTI // --- // DYRK1B // validated /// MTI // --- // E2F6 // v…	miRNA-4_0	Sep 22, 2016	miRBase
20524034	3.22848	3.3977			1.28611	3.41059	3.48727			1.89551	2.63743	2.93112	2.78428	-0.293693	0.208021	0.733018	MIMAT0024597_st	MIMAT0024597	hsa-miR-6124	miRNA	Homo sapiens	chr11:12185239-12185258 (+)	20	GGGAAAAGGAAGGGGGAGGA	ENST00000256194 // sense // intron // 3 /// ENST00000342902 // sense // intron // 2 /// ENST00000379612 // sense // intron // 1 /// ENST00000524685 // sense // intron // 2 /// ENST00000525119 // sense // intron // 2 /// ENST00000527546 // sense // intron // 2 /// ENST00000528931 // sense // intron // 1 /// ENST00000531732 // sense // intron // 3 /// ENST00000532179 // sense // intron // 2 /// ENS…	---	MTI // --- // ABCC9 // validated /// MTI // --- // ADAMTS5 // validated /// MTI // --- // AMOTL2 // validated /// MTI // --- // ANXA5 // validated /// MTI // --- // AP1S1 // validated /// MTI // --- // APCDD1 // validated /// MTI // --- // BCAN // validated /// MTI // --- // BCAR1 // validated /// MTI // --- // BCL2L12 // validated /// MTI // --- // C15orf43 // validated /// MTI // --- // C4orf32…	miRNA-4_0	Sep 22, 2016	miRBase
20524035	8.05997	7.74695	6.99105	7.49032	7.6918	8.06431	7.52684	7.26951	7.26086	7.55467	7.59602	7.53524	7.56563	0.06078	0.555536	0.884304	MIMAT0024598_st	MIMAT0024598	hsa-miR-6125	miRNA	Homo sapiens	chr12:62654199-62654218 (+)	20	GCGGAAGGCGGAGCGGCGGA	ENST00000280377 // sense // 3UTR // 1 /// ENST00000312635 // sense // 3UTR // 1 /// ENST00000353364 // sense // 3UTR // 1 /// ENST00000393654 // sense // 3UTR // 1 /// ENST00000537297 // sense // exon // 1 /// ENST00000546718 // sense // exon // 1 /// ENST00000548524 // sense // exon // 1 /// ENST00000549237 // sense // 3UTR // 1 /// ENST00000549523 // sense // 3UTR // 1 /// ENST00000550396 // an…	---	MTI // --- // AEN // validated /// MTI // --- // BCR // validated /// MTI // --- // BICD2 // validated /// MTI // --- // BTD // validated /// MTI // --- // CASP16 // validated /// MTI // --- // CHST11 // validated /// MTI // --- // CNBP // validated /// MTI // --- // DENR // validated /// MTI // --- // DLL4 // validated /// MTI // --- // GNB1 // validated /// MTI // --- // GPR107 // validated ///…	miRNA-4_0	Sep 22, 2016	miRBase
20524047	4.84322	4.20765	1.54309	3.93304	2.55557	5.02305	4.14659	2.8859	1.52223	3.80657	3.41651	3.47687	3.44669	-0.060354	0.933362	0.969544	MIMAT0024610_st	MIMAT0024610	hsa-miR-6127	miRNA	Homo sapiens	chr1:22959821-22959839 (-)	19	UGAGGGAGUGGGUGGGAGG	---	---	MTI // --- // ACTR2 // validated /// MTI // --- // ACTR3B // validated /// MTI // --- // ADD2 // validated /// MTI // --- // AGK // validated /// MTI // --- // AGO2 // validated /// MTI // --- // AIP // validated /// MTI // --- // AK2 // validated /// MTI // --- // ALS2CL // validated /// MTI // --- // ANKHD1-EIF4EBP3 // validated /// MTI // --- // ARF3 // validated /// MTI // --- // ARHGAP31 // …	miRNA-4_0	Sep 22, 2016	miRBase
20524250	5.04302	4.3713		1.54087	2.7886	5.6528	5.42562		1.90132	1.83365	3.43595	3.70335	3.56965	-0.2674	0.579736	0.885245	MIMAT0024782_st	MIMAT0024782	hsa-miR-6165	miRNA	Homo sapiens	chr17:47588187-47588205 (+)	19	CAGCAGGAGGUGAGGGGAG	ENST00000172229 // sense // intron // 4 /// ENST00000504201 // sense // intron // 4 /// ENST00000514506 // antisense // intron // 2 /// OTTHUMT00000365150 // sense // intron // 4 /// OTTHUMT00000365151 // sense // intron // 4 /// OTTHUMT00000365157 // antisense // intron // 2	---	MTI // --- // ABCC6 // validated /// MTI // --- // AGO1 // validated /// MTI // --- // AGO2 // validated /// MTI // --- // AHNAK2 // validated /// MTI // --- // ALDOA // validated /// MTI // --- // ALG9 // validated /// MTI // --- // AMER1 // validated /// MTI // --- // ASPH // validated /// MTI // --- // ATP6AP1 // validated /// MTI // --- // BANP // validated /// MTI // --- // C14orf142 // vali…	miRNA-4_0	Sep 22, 2016	miRBase
20525021	2.48322	2.79763			2.1116	2.70022	4.08747			0.80992	2.46415	2.53254	2.49834	-0.0683867	0.93581	0.969544	MIMAT0025476_st	MIMAT0025476	hsa-miR-6510-5p	miRNA	Homo sapiens	chr17:39673446-39673467 (-)	22	CAGCAGGGGAGAGAGAGGAGUC	ENST00000254043 // sense // exon // 2 /// ENST00000393974 // sense // intron // 1 /// ENST00000393976 // sense // exon // 4 /// ENST00000393981 // sense // intron // 1 /// ENST00000458290 // sense // intron // 2 /// ENST00000463447 // sense // exon // 3 /// ENST00000470004 // sense // 3UTR // 4 /// ENST00000474031 // sense // intron // 2 /// ENST00000497016 // sense // exon // 4 /// OTTHUMT000002…	---	MTI // --- // ABCC12 // validated /// MTI // --- // ABCC5 // validated /// MTI // --- // ABHD14B // validated /// MTI // --- // ABT1 // validated /// MTI // --- // AGO1 // validated /// MTI // --- // AIDA // validated /// MTI // --- // AMER1 // validated /// MTI // --- // ANKRD23 // validated /// MTI // --- // ARHGDIA // validated /// MTI // --- // ARIH1 // validated /// MTI // --- // ASXL3 // va…	miRNA-4_0	Sep 22, 2016	miRBase
20525394	2.86751	2.8118	1.95313	2.75591	3.40598	2.15037	2.17788	1.67439	3.34088	2.91084	2.75887	2.45087	2.60487	0.307994	0.260609	0.733018	MIMAT0025854_st	MIMAT0025854	hsa-miR-6722-3p	miRNA	Homo sapiens	chr9:139641355-139641376 (-)	22	UGCAGGGGUCGGGUGGGCCAGG	ENST00000341206 // sense // intron // 2 /// ENST00000435202 // sense // intron // 2 /// OTTHUMT00000055104 // sense // intron // 2 /// OTTHUMT00000055107 // sense // intron // 2	---	MTI // --- // ABHD12 // validated /// MTI // --- // ABHD14B // validated /// MTI // --- // ADCY9 // validated /// MTI // --- // ADO // validated /// MTI // --- // AKAP11 // validated /// MTI // --- // ARID3A // validated /// MTI // --- // ARL6IP4 // validated /// MTI // --- // ASXL3 // validated /// MTI // --- // ATOX1 // validated /// MTI // --- // ATXN7L3 // validated /// MTI // --- // B4GALT1 …	miRNA-4_0	Sep 22, 2016	miRBase
20525396	4.0093	5.17605	5.46633	5.61754	5.34713	5.10898	4.04411	4.90767	5.80844	5.62331	5.12327	5.0985	5.11089	0.024768	0.951363	0.971025	MIMAT0025856_st	MIMAT0025856	hsa-miR-6724-5p	miRNA	Homo sapiens	---	23	CUGGGCCCGCGGCGGGCGUGGGG	---	---	MTI // --- // ACVRL1 // validated /// MTI // --- // ADAMTS13 // validated /// MTI // --- // ARL4C // validated /// MTI // --- // B4GALT1 // validated /// MTI // --- // BRMS1L // validated /// MTI // --- // CD3D // validated /// MTI // --- // CDC42EP4 // validated /// MTI // --- // CHCHD4 // validated /// MTI // --- // COPS7B // validated /// MTI // --- // ELAVL3 // validated /// MTI // --- // GOS…	miRNA-4_0	Sep 22, 2016	miRBase
20525416	6.8398	6.53491	5.80769	6.81554	6.99931	7.27613	6.87774	6.76833	6.40354	6.72933	6.59945	6.81101	6.70523	-0.211564	0.444996	0.855468	MIMAT0027355_st	MIMAT0027355	hsa-miR-6727-5p	miRNA	Homo sapiens	chr1:1247919-1247941 (-)	23	CUCGGGGCAGGCGGCUGGGAGCG	ENST00000323275 // sense // intron // 12 /// ENST00000411962 // sense // intron // 11 /// ENST00000419704 // sense // intron // 11 /// ENST00000421495 // sense // intron // 10 /// ENST00000435064 // sense // intron // 13 /// ENST00000450926 // sense // intron // 13 /// ENST00000458452 // sense // intron // 15 /// ENST00000461514 // sense // exon // 4 /// ENST00000462432 // sense // intron // 10 /…	---	MTI // --- // BRSK2 // validated /// MTI // --- // EDEM3 // validated /// MTI // --- // FAM222B // validated /// MTI // --- // GLI4 // validated /// MTI // --- // IGF1R // validated /// MTI // --- // LEPROTL1 // validated /// MTI // --- // NKX2-3 // validated /// MTI // --- // PHLDA3 // validated /// MTI // --- // PIP5K1C // validated /// MTI // --- // PRX // validated /// MTI // --- // RGS6 // v…	miRNA-4_0	Sep 22, 2016	miRBase
20525420	7.927	7.60603	6.91693	7.52887	7.72527	8.75971	8.13858	7.44735	7.14426	7.74625	7.54082	7.84723	7.69403	-0.30641	0.229875	0.733018	MIMAT0027359_st	MIMAT0027359	hsa-miR-6729-5p	miRNA	Homo sapiens	chr1:12089220-12089241 (+)	22	UGGGCGAGGGCGGCUGAGCGGC	ENST00000235332 // sense // intron // 5 /// ENST00000436478 // sense // intron // 5 /// ENST00000460823 // sense // intron // 1 /// ENST00000466860 // sense // intron // 3 /// ENST00000478749 // sense // intron // 4 /// ENST00000492256 // sense // intron // 1 /// ENST00000498685 // sense // intron // 2 /// OTTHUMT00000006941 // sense // intron // 5 /// OTTHUMT00000006942 // sense // intron // 2 /…	---	MTI // --- // AAED1 // validated /// MTI // --- // ALDH1B1 // validated /// MTI // --- // ALG14 // validated /// MTI // --- // ALG9 // validated /// MTI // --- // ANKFY1 // validated /// MTI // --- // AP4E1 // validated /// MTI // --- // APOC3 // validated /// MTI // --- // ATAT1 // validated /// MTI // --- // BMP3 // validated /// MTI // --- // C3 // validated /// MTI // --- // C5AR2 // validate…	miRNA-4_0	Sep 22, 2016	miRBase
20525426	7.43982	7.89722	6.45487	6.90111	6.43903	7.32825	7.83282	6.91726	6.10283	7.02665	7.02641	7.04156	7.03399	-0.015152	0.95387	0.971025	MIMAT0027365_st	MIMAT0027365	hsa-miR-6732-5p	miRNA	Homo sapiens	chr1:37945836-37945855 (+)	20	UAGGGGGUGGCAGGCUGGCC	ENST00000373087 // sense // intron // 2 /// ENST00000472312 // sense // exon // 1 /// OTTHUMT00000012154 // sense // intron // 2 /// OTTHUMT00000012157 // sense // exon // 1	---	MTI // --- // ANK1 // validated /// MTI // --- // ASXL1 // validated /// MTI // --- // BCL3 // validated /// MTI // --- // BHLHA15 // validated /// MTI // --- // C10orf76 // validated /// MTI // --- // C11orf84 // validated /// MTI // --- // C19orf53 // validated /// MTI // --- // CALR // validated /// MTI // --- // CD55 // validated /// MTI // --- // CDKN1A // validated /// MTI // --- // CNBP //…	miRNA-4_0	Sep 22, 2016	miRBase
20525448	4.5425	4.69625	3.61078	4.09246	4.1718	4.2025	4.1426	4.36755	4.13617	4.66663	4.22276	4.30309	4.26292	-0.080332	0.760284	0.9403	MIMAT0027387_st	MIMAT0027387	hsa-miR-6743-5p	miRNA	Homo sapiens	chr11:209341-209362 (+)	22	AAGGGGCAGGGACGGGUGGCCC	ENST00000325207 // sense // intron // 2 /// ENST00000526104 // sense // intron // 2 /// ENST00000526982 // sense // intron // 2 /// ENST00000527468 // sense // intron // 1 /// ENST00000527696 // sense // 3UTR // 1 /// ENST00000528357 // sense // intron // 2 /// ENST00000530889 // sense // intron // 2 /// ENST00000532373 // sense // exon // 2 /// OTTHUMT00000239282 // sense // intron // 2 /// OTTH…	---	MTI // --- // ABHD14A-ACY1 // validated /// MTI // --- // ACTG1 // validated /// MTI // --- // ACY1 // validated /// MTI // --- // ANKRD52 // validated /// MTI // --- // ARHGDIA // validated /// MTI // --- // ARID5B // validated /// MTI // --- // B4GALNT4 // validated /// MTI // --- // BLVRA // validated /// MTI // --- // C20orf27 // validated /// MTI // --- // CALM3 // validated /// MTI // --- /…	miRNA-4_0	Sep 22, 2016	miRBase
20525453	5.77112	6.25002	3.23239	6.28006	6.0535	6.41466	6.47915	6.35908	5.37718	5.55391	5.51742	6.0368	5.77711	-0.519378	0.502545	0.875211	MIMAT0027392_st	MIMAT0027392	hsa-miR-6746-5p	miRNA	Homo sapiens	chr11:61645724-61645745 (-)	22	CCGGGAGAAGGAGGUGGCCUGG	ENST00000278829 // sense // intron // 5 /// ENST00000414624 // sense // intron // 5 /// ENST00000525588 // sense // intron // 5 /// ENST00000526294 // sense // intron // 3 /// ENST00000527379 // sense // intron // 1 /// ENST00000527697 // sense // intron // 5 /// ENST00000529404 // sense // intron // 4 /// ENST00000531956 // sense // intron // 5 /// ENST00000533676 // sense // intron // 4 /// ENS…	---	MTI // --- // ABCF1 // validated /// MTI // --- // ABHD15 // validated /// MTI // --- // ACBD7 // validated /// MTI // --- // ADAT1 // validated /// MTI // --- // AKNA // validated /// MTI // --- // ALG10B // validated /// MTI // --- // ALG9 // validated /// MTI // --- // ANP32E // validated /// MTI // --- // AP1S3 // validated /// MTI // --- // APAF1 // validated /// MTI // --- // APOL6 // valid…	miRNA-4_0	Sep 22, 2016	miRBase
20525459	4.61497	4.43817	2.95206	3.72417	3.77787	4.71785	4.29359	3.46606	3.66916	4.25597	3.90145	4.08053	3.99099	-0.179078	0.256677	0.733018	MIMAT0027398_st	MIMAT0027398	hsa-miR-6749-5p	miRNA	Homo sapiens	chr11:64669901-64669922 (-)	22	UCGGGCCUGGGGUUGGGGGAGC	ENST00000377264 // sense // intron // 27 /// ENST00000418259 // sense // intron // 23 /// ENST00000421419 // sense // intron // 27 /// OTTHUMT00000143224 // sense // intron // 27 /// OTTHUMT00000143227 // sense // intron // 23	hsa-mir-6749 // chr11:64669859-64669927 (-) /// hsa-mir-6750 // chr11:64665835-64665909 (-)	MTI // --- // COL18A1 // validated /// MTI // --- // CPLX1 // validated /// MTI // --- // GNB1L // validated /// MTI // --- // MED16 // validated /// MTI // --- // SNRPD3 // validated /// MTI // --- // SSTR3 // validated /// MTI // --- // VDR // validated	miRNA-4_0	Sep 22, 2016	miRBase
20525465	6.36338	5.7396	2.30457	4.35292	4.40591	5.04483	5.18684	3.96121	3.90198	4.63464	4.63328	4.5459	4.58959	0.087376	0.869841	0.957357	MIMAT0027404_st	MIMAT0027404	hsa-miR-6752-5p	miRNA	Homo sapiens	chr11:67257721-67257742 (+)	22	GGGGGGUGUGGAGCCAGGGGGC	ENST00000279146 // sense // intron // 4 /// ENST00000525341 // sense // intron // 2 /// ENST00000528641 // sense // intron // 3 /// OTTHUMT00000395515 // sense // intron // 3 /// OTTHUMT00000395516 // sense // intron // 4 /// OTTHUMT00000395519 // sense // intron // 2	---	MTI // --- // ACPP // validated /// MTI // --- // ANK1 // validated /// MTI // --- // ANKRD45 // validated /// MTI // --- // ARL8A // validated /// MTI // --- // BCL3 // validated /// MTI // --- // C10orf54 // validated /// MTI // --- // C10orf76 // validated /// MTI // --- // C16orf58 // validated /// MTI // --- // C19orf53 // validated /// MTI // --- // CALR // validated /// MTI // --- // CAPN1…	miRNA-4_0	Sep 22, 2016	miRBase
20525473	6.25157	6.66691	6.71242	7.21496	6.69488	7.5677	7.1143	7.02691	7.17576	6.44971	6.70815	7.06688	6.88751	-0.358728	0.253531	0.733018	MIMAT0027412_st	MIMAT0027412	hsa-miR-6756-5p	miRNA	Homo sapiens	chr11:119183695-119183717 (-)	23	AGGGUGGGGCUGGAGGUGGGGCU	ENST00000264036 // sense // intron // 5 /// ENST00000392814 // sense // exon // 1 /// ENST00000525586 // sense // exon // 6 /// ENST00000528533 // sense // intron // 5 /// ENST00000530706 // sense // intron // 4 /// OTTHUMT00000388332 // sense // intron // 5 /// OTTHUMT00000388333 // sense // intron // 5 /// OTTHUMT00000388334 // sense // exon // 6 /// OTTHUMT00000388340 // sense // intron // 4	---	MTI // --- // ABI2 // validated /// MTI // --- // ALOX15 // validated /// MTI // --- // ANKRD13B // validated /// MTI // --- // ANP32B // validated /// MTI // --- // AP2M1 // validated /// MTI // --- // ARMCX6 // validated /// MTI // --- // ARPC3 // validated /// MTI // --- // ATXN2 // validated /// MTI // --- // B3GALNT2 // validated /// MTI // --- // BCL7A // validated /// MTI // --- // BMP2 //…	miRNA-4_0	Sep 22, 2016	miRBase
20525487	4.18169	3.39978			1.79904	3.49708	3.29273			1.6716	3.12684	2.82047	2.97365	0.306367	0.246835	0.733018	MIMAT0027426_st	MIMAT0027426	hsa-miR-6763-5p	miRNA	Homo sapiens	chr12:133158588-133158606 (+)	19	CUGGGGAGUGGCUGGGGAG	ENST00000261673 // sense // intron // 16 /// ENST00000434748 // sense // intron // 15 /// ENST00000542306 // sense // intron // 8 /// OTTHUMT00000397404 // sense // intron // 15 /// OTTHUMT00000397538 // sense // intron // 8	---	MTI // --- // ABCC5 // validated /// MTI // --- // ADAMTS14 // validated /// MTI // --- // ADRA2B // validated /// MTI // --- // AGO2 // validated /// MTI // --- // ARRB1 // validated /// MTI // --- // ASCL2 // validated /// MTI // --- // B4GALT5 // validated /// MTI // --- // BCL11A // validated /// MTI // --- // C12orf49 // validated /// MTI // --- // C19orf47 // validated /// MTI // --- // CAC…	miRNA-4_0	Sep 22, 2016	miRBase
20525491	4.15342	2.82164	3.02388	3.32786	3.46674	2.03868	3.44806	2.89857	2.82164	3.0322	3.35871	2.84783	3.10327	0.510878	0.318112	0.776084	MIMAT0027430_st	MIMAT0027430	hsa-miR-6765-5p	miRNA	Homo sapiens	chr14:105617177-105617201 (-)	25	GUGAGGCGGGGCCAGGAGGGUGUGU	ENST00000331782 // sense // intron // 11 /// ENST00000347004 // sense // intron // 10 /// OTTHUMT00000276506 // sense // intron // 11 /// OTTHUMT00000276507 // sense // intron // 10	---	MTI // --- // A2ML1 // validated /// MTI // --- // AGGF1 // validated /// MTI // --- // ARHGAP1 // validated /// MTI // --- // B4GALT7 // validated /// MTI // --- // BICD2 // validated /// MTI // --- // C10orf111 // validated /// MTI // --- // C1orf52 // validated /// MTI // --- // CALM2 // validated /// MTI // --- // CCNT1 // validated /// MTI // --- // CCNT2 // validated /// MTI // --- // CHCHD…	miRNA-4_0	Sep 22, 2016	miRBase
20525511	7.15956	6.76443	4.28597	5.38401	5.25522	6.5541	6.3223	5.29109	5.13376	5.80514	5.76984	5.82128	5.79556	-0.05144	0.876325	0.957529	MIMAT0027450_st	MIMAT0027450	hsa-miR-6775-5p	miRNA	Homo sapiens	chr16:87868237-87868261 (-)	25	UCGGGGCAUGGGGGAGGGAGGCUGG	ENST00000261622 // sense // intron // 8 /// ENST00000563489 // sense // intron // 1 /// ENST00000565644 // sense // intron // 8 /// OTTHUMT00000269110 // sense // intron // 8 /// OTTHUMT00000431869 // sense // intron // 8 /// OTTHUMT00000431894 // sense // intron // 1	---	MTI // --- // BRSK2 // validated /// MTI // --- // C1orf229 // validated /// MTI // --- // CASZ1 // validated /// MTI // --- // CC2D1B // validated /// MTI // --- // CYTH2 // validated /// MTI // --- // FAM83A // validated /// MTI // --- // HNRNPC // validated /// MTI // --- // HRNR // validated /// MTI // --- // IGF1R // validated /// MTI // --- // LEPROTL1 // validated /// MTI // --- // MGAT5B …	miRNA-4_0	Sep 22, 2016	miRBase
20525513	1.53596	1.84133			1.51519	1.71307	2.19544			1.84494	1.63083	1.91782	1.77432	-0.28699	0.035288	0.572924	MIMAT0027452_st	MIMAT0027452	hsa-miR-6776-5p	miRNA	Homo sapiens	chr17:2596190-2596208 (-)	19	UCUGGGUGCAGUGGGGGUU	ENST00000435359 // sense // intron // 19 /// ENST00000538975 // sense // intron // 18 /// ENST00000570628 // sense // intron // 19 /// ENST00000572014 // sense // intron // 2 /// ENST00000574210 // sense // intron // 3 /// ENST00000574426 // sense // intron // 18 /// ENST00000575014 // sense // intron // 17 /// OTTHUMT00000437807 // sense // intron // 19 /// OTTHUMT00000437809 // sense // intron …	---	MTI // --- // A1BG // validated /// MTI // --- // ACAA2 // validated /// MTI // --- // ACAP2 // validated /// MTI // --- // AGMAT // validated /// MTI // --- // ALDH6A1 // validated /// MTI // --- // ALOX15 // validated /// MTI // --- // ANGPT4 // validated /// MTI // --- // ARSK // validated /// MTI // --- // ATL2 // validated /// MTI // --- // C19orf52 // validated /// MTI // --- // C3orf70 // …	miRNA-4_0	Sep 22, 2016	miRBase
20525515	3.87322	2.26817		3.19119	3.09653	3.09488	2.10081		3.26054	3.90949	3.10728	3.09143	3.09935	0.0158475	0.964604	0.974939	MIMAT0027454_st	MIMAT0027454	hsa-miR-6777-5p	miRNA	Homo sapiens	chr17:17716832-17716854 (-)	23	ACGGGGAGUCAGGCAGUGGUGGA	ENST00000261646 // sense // intron // 17 /// ENST00000338854 // sense // intron // 17 /// ENST00000355815 // sense // intron // 18 /// ENST00000395751 // sense // intron // 16 /// ENST00000395756 // sense // intron // 12 /// ENST00000395757 // sense // intron // 15 /// ENST00000478616 // sense // intron // 2 /// ENST00000485080 // sense // intron // 1 /// ENST00000486311 // sense // intron // 2 /…	hsa-mir-33b // chr17:17717150-17717245 (-) /// hsa-mir-6777 // chr17:17716794-17716859 (-)	MTI // --- // ADRA2B // validated /// MTI // --- // AGO2 // validated /// MTI // --- // ARHGAP31 // validated /// MTI // --- // ASB6 // validated /// MTI // --- // BARHL1 // validated /// MTI // --- // CALR // validated /// MTI // --- // CASKIN1 // validated /// MTI // --- // CASZ1 // validated /// MTI // --- // CC2D1B // validated /// MTI // --- // CLIP1 // validated /// MTI // --- // CTC1 // va…	miRNA-4_0	Sep 22, 2016	miRBase
20525517	6.57002	5.9821	2.05638	3.88113	3.64676	6.56453	6.63743	4.21809	3.91955	3.82717	4.42728	5.03335	4.73032	-0.606076	0.209954	0.733018	MIMAT0027456_st	MIMAT0027456	hsa-miR-6778-5p	miRNA	Homo sapiens	chr17:18244174-18244195 (-)	22	AGUGGGAGGACAGGAGGCAGGU	ENST00000316694 // sense // intron // 5 /// ENST00000352886 // sense // intron // 5 /// ENST00000354098 // sense // intron // 5 /// ENST00000395684 // sense // exon // 1 /// ENST00000539052 // sense // intron // 4 /// ENST00000579558 // sense // intron // 5 /// ENST00000580002 // sense // intron // 4 /// OTTHUMT00000130831 // sense // intron // 5 /// OTTHUMT00000130833 // sense // intron // 5 ///…	---	MTI // --- // ABI2 // validated /// MTI // --- // ACADSB // validated /// MTI // --- // ADRBK1 // validated /// MTI // --- // AHR // validated /// MTI // --- // ANTXR2 // validated /// MTI // --- // ARHGAP18 // validated /// MTI // --- // ARPC3 // validated /// MTI // --- // ATAD5 // validated /// MTI // --- // ATP1B4 // validated /// MTI // --- // BICD2 // validated /// MTI // --- // CACNA1C // …	miRNA-4_0	Sep 22, 2016	miRBase
20525519	3.93626	3.86124	1.38023	2.91099	2.38459	4.12902	3.98271	2.68079	2.31963	2.66374	2.89466	3.15518	3.02492	-0.260516	0.437863	0.855468	MIMAT0027458_st	MIMAT0027458	hsa-miR-6779-5p	miRNA	Homo sapiens	chr17:37071237-37071257 (+)	21	CUGGGAGGGGCUGGGUUUGGC	ENST00000318008 // sense // intron // 5 /// ENST00000419929 // sense // intron // 5 /// ENST00000433206 // sense // intron // 4 /// ENST00000435347 // sense // intron // 5 /// ENST00000443937 // sense // intron // 6 /// ENST00000579123 // sense // intron // 1 /// ENST00000581485 // sense // intron // 3 /// ENST00000585841 // sense // intron // 4 /// OTTHUMT00000256890 // sense // intron // 5 /// …	---	MTI // --- // AAED1 // validated /// MTI // --- // ABI2 // validated /// MTI // --- // ACAA2 // validated /// MTI // --- // ACADL // validated /// MTI // --- // ACAP2 // validated /// MTI // --- // ADAMTS4 // validated /// MTI // --- // ADAR // validated /// MTI // --- // ADIPOQ // validated /// MTI // --- // AGAP9 // validated /// MTI // --- // AGBL5 // validated /// MTI // --- // AGXT2 // valid…	miRNA-4_0	Sep 22, 2016	miRBase
20525531	2.49822	3.12078	1.07957	1.8297	2.11943	3.01067	2.37037	1.67093	1.67116	2.74992	2.12954	2.29461	2.21208	-0.16507	0.574475	0.885245	MIMAT0027470_st	MIMAT0027470	hsa-miR-6785-5p	miRNA	Homo sapiens	chr17:73494634-73494655 (+)	22	UGGGAGGGCGUGGAUGAUGGUG	ENST00000314256 // sense // intron // 29 /// ENST00000375248 // sense // intron // 28 /// ENST00000577194 // sense // exon // 2 /// ENST00000577245 // sense // intron // 3 /// ENST00000577247 // sense // intron // 5 /// ENST00000579208 // sense // intron // 21 /// ENST00000579898 // sense // exon // 6 /// ENST00000581085 // sense // intron // 28 /// ENST00000581453 // sense // intron // 5 /// ENS…	---	MTI // --- // AAED1 // validated /// MTI // --- // ABI2 // validated /// MTI // --- // ACAA2 // validated /// MTI // --- // ACADL // validated /// MTI // --- // ACAP2 // validated /// MTI // --- // ADAR // validated /// MTI // --- // ADIPOQ // validated /// MTI // --- // AGAP9 // validated /// MTI // --- // AGBL5 // validated /// MTI // --- // AGO2 // validated /// MTI // --- // AGTRAP // validat…	miRNA-4_0	Sep 22, 2016	miRBase
20525533	5.58093	5.64664	5.14867	5.1934	5.4433	5.82046	5.73678	5.41794	5.15309	5.6528	5.40259	5.55621	5.4794	-0.153626	0.0549919	0.572924	MIMAT0027472_st	MIMAT0027472	hsa-miR-6786-5p	miRNA	Homo sapiens	chr17:79660839-79660859 (+)	21	GCGGUGGGGCCGGAGGGGCGU	ENST00000329138 // sense // intron // 10 /// ENST00000575058 // sense // intron // 1 /// OTTHUMT00000440541 // sense // intron // 10 /// OTTHUMT00000440681 // sense // intron // 1	---	MTI // --- // BICD2 // validated /// MTI // --- // DYRK2 // validated /// MTI // --- // FOSL1 // validated /// MTI // --- // FXYD1 // validated /// MTI // --- // GFER // validated /// MTI // --- // HES7 // validated /// MTI // --- // HIST1H1E // validated /// MTI // --- // LRIG2 // validated /// MTI // --- // MFRP // validated /// MTI // --- // PNMAL2 // validated /// MTI // --- // RTN4RL2 // val…	miRNA-4_0	Sep 22, 2016	miRBase
20525539		3.29548		3.55443	3.39462		2.18579		2.43048	4.13883	3.41484	2.91837	3.16661	0.496477	0.50749	0.875211	MIMAT0027478_st	MIMAT0027478	hsa-miR-6789-5p	miRNA	Homo sapiens	chr19:2235898-2235921 (-)	24	GUAGGGGCGUCCCGGGCGCGCGGG	ENST00000326631 // sense // intron // 2 /// ENST00000585423 // sense // intron // 1 /// ENST00000586497 // sense // intron // 1 /// ENST00000586608 // sense // exon // 2 /// ENST00000587394 // sense // intron // 2 /// ENST00000587962 // sense // intron // 2 /// ENST00000588356 // sense // intron // 2 /// ENST00000588450 // sense // exon // 2 /// ENST00000588545 // sense // intron // 2 /// ENST000…	hsa-mir-1227 // chr19:2234061-2234148 (-) /// hsa-mir-6789 // chr19:2235828-2235925 (-)	MTI // --- // ANKRD52 // validated /// MTI // --- // APEX1 // validated /// MTI // --- // CCDC121 // validated /// MTI // --- // FSTL3 // validated /// MTI // --- // HBP1 // validated /// MTI // --- // LIPG // validated /// MTI // --- // MEF2D // validated /// MTI // --- // MTA3 // validated /// MTI // --- // MTG2 // validated /// MTI // --- // NAA50 // validated /// MTI // --- // PKD1 // validat…	miRNA-4_0	Sep 22, 2016	miRBase
20525541		2.08333	1.55267	1.58655	2.37526		1.2896	2.09272	1.74019	1.99274	1.89945	1.77881	1.83913	0.12064	0.708598	0.937678	MIMAT0027480_st	MIMAT0027480	hsa-miR-6790-5p	miRNA	Homo sapiens	chr19:6392972-6392994 (-)	23	GUGAGUGUGGAUUUGGCGGGGUU	ENST00000394456 // sense // intron // 1 /// ENST00000595047 // sense // intron // 1 /// ENST00000598607 // sense // intron // 2 /// OTTHUMT00000398033 // sense // intron // 1 /// OTTHUMT00000398035 // sense // intron // 1 /// OTTHUMT00000398037 // sense // intron // 2	hsa-mir-6790 // chr19:6392932-6392994 (-) /// hsa-mir-6885 // chr19:6389649-6389714 (-)	MTI // --- // ANG // validated /// MTI // --- // ARPP19 // validated /// MTI // --- // B3GALT5 // validated /// MTI // --- // C10orf71 // validated /// MTI // --- // C3orf36 // validated /// MTI // --- // CAMSAP2 // validated /// MTI // --- // CBWD1 // validated /// MTI // --- // CBWD5 // validated /// MTI // --- // CCDC88C // validated /// MTI // --- // CDKN1A // validated /// MTI // --- // CDKN…	miRNA-4_0	Sep 22, 2016	miRBase
20525543	4.57778	4.96994	4.12395	4.53787	4.01845	4.05275	4.10149	4.32141	4.51001	5.10738	4.4456	4.41861	4.4321	0.02699	0.939753	0.969544	MIMAT0027482_st	MIMAT0027482	hsa-miR-6791-5p	miRNA	Homo sapiens	chr19:6736763-6736784 (-)	22	CCCCUGGGGCUGGGCAGGCGGA	ENST00000264080 // sense // intron // 1 /// ENST00000430424 // sense // intron // 1 /// ENST00000595108 // sense // intron // 1 /// ENST00000595620 // sense // intron // 1 /// ENST00000595908 // sense // intron // 1 /// ENST00000597043 // sense // exon // 1 /// ENST00000597298 // sense // intron // 1 /// ENST00000597706 // sense // intron // 1 /// ENST00000598052 // sense // intron // 1 /// ENST0…	---	MTI // --- // AAR2 // validated /// MTI // --- // ACIN1 // validated /// MTI // --- // ANKMY1 // validated /// MTI // --- // APPBP2 // validated /// MTI // --- // ARSA // validated /// MTI // --- // ASB6 // validated /// MTI // --- // ASB7 // validated /// MTI // --- // ATP6AP1 // validated /// MTI // --- // ATXN7L3 // validated /// MTI // --- // AZF1 // validated /// MTI // --- // BARHL1 // vali…	miRNA-4_0	Sep 22, 2016	miRBase
20525549	2.67293	2.38417	1.77257	1.94158	2.15926	3.0279	2.93245	2.3407	2.1328	2.42594	2.1861	2.57196	2.37903	-0.385856	0.00678459	0.475263	MIMAT0027488_st	MIMAT0027488	hsa-miR-6794-5p	miRNA	Homo sapiens	chr19:12963079-12963098 (+)	20	CAGGGGGACUGGGGGUGAGC	ENST00000251472 // sense // intron // 9 /// ENST00000588379 // sense // intron // 8 /// ENST00000589040 // sense // intron // 1 /// ENST00000589765 // antisense // intron // 1 /// ENST00000591495 // sense // intron // 10 /// OTTHUMT00000451500 // antisense // intron // 1 /// OTTHUMT00000451731 // sense // intron // 10 /// OTTHUMT00000451733 // sense // intron // 9 /// OTTHUMT00000451735 // sense …	---	MTI // --- // ADCY9 // validated /// MTI // --- // ADO // validated /// MTI // --- // AFF2 // validated /// MTI // --- // AGO2 // validated /// MTI // --- // ALPK3 // validated /// MTI // --- // AMER1 // validated /// MTI // --- // ATXN7L3 // validated /// MTI // --- // BAZ2A // validated /// MTI // --- // BCL2L2-PABPN1 // validated /// MTI // --- // BDNF-AS // validated /// MTI // --- // BTG2 //…	miRNA-4_0	Sep 22, 2016	miRBase
20525554		1.90298	1.77492	2.30784	2.11683		1.5004	2.29716	2.99384	1.95887	2.02564	2.18757	2.10661	-0.161925	0.580679	0.885245	MIMAT0027493_st	MIMAT0027493	hsa-miR-6796-3p	miRNA	Homo sapiens	chr19:40875794-40875814 (+)	21	GAAGCUCUCCCCUCCCCGCAG	ENST00000356508 // sense // intron // 6 /// ENST00000359274 // sense // intron // 5 /// ENST00000409281 // sense // intron // 6 /// ENST00000409419 // sense // intron // 5 /// ENST00000409587 // sense // intron // 6 /// ENST00000409735 // sense // intron // 6 /// ENST00000492243 // sense // intron // 2 /// ENST00000594908 // sense // intron // 6 /// ENST00000599353 // sense // intron // 1 /// OTT…	---	MTI // --- // ABI2 // validated /// MTI // --- // ADRBK2 // validated /// MTI // --- // ARL10 // validated /// MTI // --- // ASB6 // validated /// MTI // --- // BTN3A2 // validated /// MTI // --- // C2orf49 // validated /// MTI // --- // CCDC14 // validated /// MTI // --- // CDC14B // validated /// MTI // --- // CENPN // validated /// MTI // --- // CEP19 // validated /// MTI // --- // COMMD9 // v…	miRNA-4_0	Sep 22, 2016	miRBase
20525556	1.53285		1.42946	1.40836	1.86283	1.31752		1.52157	3.11104	2.06743	1.55838	2.00439	1.78138	-0.446015	0.37414	0.790237	MIMAT0027495_st	MIMAT0027495	hsa-miR-6797-3p	miRNA	Homo sapiens	chr19:42373745-42373766 (+)	22	UGCAUGACCCUUCCCUCCCCAC	ENST00000221975 // sense // intron // 4 /// ENST00000593863 // sense // intron // 4 /// ENST00000598742 // sense // intron // 4 /// OTTHUMT00000463049 // sense // intron // 4 /// OTTHUMT00000463053 // sense // intron // 4 /// OTTHUMT00000463054 // sense // intron // 4	---	MTI // --- // ACACB // validated /// MTI // --- // ALKBH5 // validated /// MTI // --- // ART4 // validated /// MTI // --- // BACH2 // validated /// MTI // --- // BROX // validated /// MTI // --- // CASP3 // validated /// MTI // --- // CDC73 // validated /// MTI // --- // CNOT6L // validated /// MTI // --- // CYCS // validated /// MTI // --- // EIF1 // validated /// MTI // --- // EIF1AX // validat…	miRNA-4_0	Sep 22, 2016	miRBase
20525561	4.55092	5.34184	5.91043	4.74784	4.98164	4.78439	4.95719	5.07239	5.94532	5.42152	5.10653	5.23616	5.17135	-0.129628	0.729795	0.937678	MIMAT0027500_st	MIMAT0027500	hsa-miR-6800-5p	miRNA	Homo sapiens	chr19:50335279-50335299 (+)	21	GUAGGUGACAGUCAGGGGCGG	ENST00000312865 // sense // 3UTR // 11 /// ENST00000538643 // sense // 3UTR // 6 /// ENST00000595185 // sense // intron // 6 /// ENST00000599722 // sense // exon // 3 /// OTTHUMT00000465316 // sense // 3UTR // 11 /// OTTHUMT00000465331 // sense // intron // 6 /// OTTHUMT00000465332 // sense // 3UTR // 6 /// OTTHUMT00000465334 // sense // exon // 3	---	MTI // --- // AOC3 // validated /// MTI // --- // AREL1 // validated /// MTI // --- // BUB3 // validated /// MTI // --- // C11orf1 // validated /// MTI // --- // C6 // validated /// MTI // --- // CAPN6 // validated /// MTI // --- // CCNT1 // validated /// MTI // --- // CDK2 // validated /// MTI // --- // DICER1 // validated /// MTI // --- // EDN1 // validated /// MTI // --- // EIF4EBP2 // validat…	miRNA-4_0	Sep 22, 2016	miRBase
20525562	2.25553	2.53964	4.58535	2.77378	2.29255	2.48638	2.14034	2.21186	3.16953	2.7311	2.88937	2.54784	2.71861	0.341528	0.554209	0.884304	MIMAT0027501_st	MIMAT0027501	hsa-miR-6800-3p	miRNA	Homo sapiens	chr19:50335333-50335353 (+)	21	CACCUCUCCUGGCAUCGCCCC	ENST00000312865 // sense // 3UTR // 11 /// ENST00000538643 // sense // 3UTR // 6 /// ENST00000595185 // sense // intron // 6 /// ENST00000599722 // sense // exon // 3 /// OTTHUMT00000465316 // sense // 3UTR // 11 /// OTTHUMT00000465331 // sense // intron // 6 /// OTTHUMT00000465332 // sense // 3UTR // 6 /// OTTHUMT00000465334 // sense // exon // 3	---	MTI // --- // AIFM2 // validated /// MTI // --- // ASAH2 // validated /// MTI // --- // ASAH2B // validated /// MTI // --- // BACE2 // validated /// MTI // --- // BMPR2 // validated /// MTI // --- // C8orf33 // validated /// MTI // --- // C9orf64 // validated /// MTI // --- // CCR5 // validated /// MTI // --- // CCRL2 // validated /// MTI // --- // CHCHD3 // validated /// MTI // --- // CLIC4 // v…	miRNA-4_0	Sep 22, 2016	miRBase
20525563	4.37867	4.00415		1.63162	2.27278	4.43359	5.56182		1.56034	2.00202	3.0718	3.38944	3.23062	-0.317638	0.503276	0.875211	MIMAT0027502_st	MIMAT0027502	hsa-miR-6801-5p	miRNA	Homo sapiens	chr19:52725278-52725300 (+)	23	UGGUCAGAGGCAGCAGGAAAUGA	ENST00000322088 // sense // intron // 12 /// ENST00000391791 // sense // intron // 1 /// ENST00000444322 // sense // intron // 11 /// ENST00000462990 // sense // intron // 12 /// OTTHUMT00000267967 // sense // intron // 12 /// OTTHUMT00000267969 // sense // intron // 12 /// OTTHUMT00000462760 // sense // intron // 1	---	MTI // --- // ACOT9 // validated /// MTI // --- // AP3D1 // validated /// MTI // --- // ARHGDIA // validated /// MTI // --- // ATP6V1F // validated /// MTI // --- // BFAR // validated /// MTI // --- // C12orf49 // validated /// MTI // --- // C2orf68 // validated /// MTI // --- // C8orf44-SGK3 // validated /// MTI // --- // CDK6 // validated /// MTI // --- // EPS15L1 // validated /// MTI // --- //…	miRNA-4_0	Sep 22, 2016	miRBase
20525567	5.26371	5.50814	4.50296	4.97072	5.63801	5.30441	5.29392	5.0123	4.9466	5.51145	5.17671	5.21374	5.19522	-0.037028	0.783208	0.9403	MIMAT0027506_st	MIMAT0027506	hsa-miR-6803-5p	miRNA	Homo sapiens	chr19:55756592-55756613 (-)	22	CUGGGGGUGGGGGGCUGGGCGU	ENST00000412770 // sense // intron // 4 /// ENST00000587283 // sense // intron // 3 /// OTTHUMT00000452663 // sense // intron // 4 /// OTTHUMT00000452664 // sense // intron // 3	hsa-mir-6802 // chr19:55751280-55751344 (-) /// hsa-mir-6803 // chr19:55756554-55756618 (-)	MTI // --- // ACPP // validated /// MTI // --- // ACTB // validated /// MTI // --- // AGO2 // validated /// MTI // --- // ARL8A // validated /// MTI // --- // ARPC1B // validated /// MTI // --- // BAG5 // validated /// MTI // --- // BCL7A // validated /// MTI // --- // C10orf54 // validated /// MTI // --- // C16orf58 // validated /// MTI // --- // CAPN15 // validated /// MTI // --- // CCDC6 // va…	miRNA-4_0	Sep 22, 2016	miRBase
20525571	3.596	3.48492	2.1758	3.93671	4.32046	4.23813	4.04756	4.08249	3.74148	4.26614	3.50278	4.07516	3.78897	-0.572382	0.198693	0.733018	MIMAT0027510_st	MIMAT0027510	hsa-miR-6805-5p	miRNA	Homo sapiens	chr19:55899554-55899575 (+)	22	UAGGGGGCGGCUUGUGGAGUGU	ENST00000344063 // sense // intron // 4 /// ENST00000426763 // sense // exon // 2 /// ENST00000458349 // sense // intron // 3 /// ENST00000558131 // sense // intron // 3 /// ENST00000558815 // sense // intron // 4 /// ENST00000559463 // sense // intron // 3 /// ENST00000560055 // sense // intron // 4 /// ENST00000560583 // sense // exon // 4 /// ENST00000560881 // sense // intron // 3 /// OTTHUMT…	---	MTI // --- // ABCC5 // validated /// MTI // --- // APEX1 // validated /// MTI // --- // ARL5C // validated /// MTI // --- // ATG2A // validated /// MTI // --- // BAZ2A // validated /// MTI // --- // C19orf53 // validated /// MTI // --- // CASKIN1 // validated /// MTI // --- // CD55 // validated /// MTI // --- // CES2 // validated /// MTI // --- // CIAPIN1 // validated /// MTI // --- // CST9 // va…	miRNA-4_0	Sep 22, 2016	miRBase
20525585	7.60222	7.43274	5.72003	5.56083	5.83229	8.05555	8.25256	6.2241	6.44974	5.69161	6.42962	6.93471	6.68217	-0.50509	0.0504483	0.572924	MIMAT0027524_st	MIMAT0027524	hsa-miR-6812-5p	miRNA	Homo sapiens	chr20:44054155-44054179 (+)	25	AUGGGGUGAGAUGGGGAGGAGCAGC	ENST00000279035 // sense // intron // 9 /// ENST00000279036 // sense // intron // 11 /// ENST00000341555 // sense // intron // 6 /// ENST00000372689 // sense // intron // 10 /// ENST00000535404 // sense // intron // 10 /// ENST00000543458 // sense // intron // 10 /// ENST00000545755 // sense // intron // 8 /// OTTHUMT00000079434 // sense // intron // 11	---	MTI // --- // ADM // validated /// MTI // --- // APOL6 // validated /// MTI // --- // ASB6 // validated /// MTI // --- // ATXN2 // validated /// MTI // --- // BMP2 // validated /// MTI // --- // CABP4 // validated /// MTI // --- // CACUL1 // validated /// MTI // --- // CDH6 // validated /// MTI // --- // COX10 // validated /// MTI // --- // CRLF1 // validated /// MTI // --- // CSTF2 // validated …	miRNA-4_0	Sep 22, 2016	miRBase
20525593	1.94066	2.50208	2.43477	3.75163	3.97047	1.73286	2.50412	3.68665	3.08192	3.73961	2.91992	2.94903	2.93448	-0.02911	0.932863	0.969544	MIMAT0027532_st	MIMAT0027532	hsa-miR-6816-5p	miRNA	Homo sapiens	chr22:20102249-20102269 (-)	21	UGGGGCGGGGCAGGUCCCUGC	ENST00000252136 // sense // intron // 6 /// ENST00000403707 // sense // intron // 7 /// ENST00000404751 // sense // intron // 6 /// ENST00000439169 // sense // intron // 6 /// ENST00000463710 // sense // intron // 2 /// ENST00000471040 // sense // intron // 2 /// ENST00000488335 // sense // intron // 1 /// ENST00000492988 // sense // intron // 4 /// ENST00000494820 // sense // intron // 4 /// OTT…	---	MTI // --- // AGPAT6 // validated /// MTI // --- // ASCL2 // validated /// MTI // --- // ATG2A // validated /// MTI // --- // BHMT2 // validated /// MTI // --- // C10orf55 // validated /// MTI // --- // C19orf26 // validated /// MTI // --- // C3orf36 // validated /// MTI // --- // CASP16 // validated /// MTI // --- // CCDC64 // validated /// MTI // --- // CLCN7 // validated /// MTI // --- // DPF1…	miRNA-4_0	Sep 22, 2016	miRBase
20525599	4.96372	4.84005		1.65913	2.36038	5.05277	5.07086		1.63307	1.68859	3.45582	3.36132	3.40857	0.0944975	0.668028	0.922202	MIMAT0027538_st	MIMAT0027538	hsa-miR-6819-5p	miRNA	Homo sapiens	chr22:36682927-36682948 (-)	22	UUGGGGUGGAGGGCCAAGGAGC	ENST00000216181 // sense // intron // 34 /// OTTHUMT00000259110 // sense // intron // 34	---	MTI // --- // ADM // validated /// MTI // --- // APOL6 // validated /// MTI // --- // ASB6 // validated /// MTI // --- // ATXN2 // validated /// MTI // --- // BMP2 // validated /// MTI // --- // CABP4 // validated /// MTI // --- // CACUL1 // validated /// MTI // --- // CDH6 // validated /// MTI // --- // COX10 // validated /// MTI // --- // CRLF1 // validated /// MTI // --- // CSTF2 // validated …	miRNA-4_0	Sep 22, 2016	miRBase
20525603	3.07833	4.44081	3.3603	4.50693	4.51165	3.95543	3.6415	4.32279	4.31549	5.00499	3.9796	4.24804	4.11382	-0.268436	0.468759	0.869321	MIMAT0027542_st	MIMAT0027542	hsa-miR-6821-5p	miRNA	Homo sapiens	chr22:50356514-50356536 (+)	23	GUGCGUGGUGGCUCGAGGCGGGG	ENST00000360612 // sense // intron // 5 /// OTTHUMT00000317406 // sense // intron // 5	---	MTI // --- // AK4 // validated /// MTI // --- // ANKRD52 // validated /// MTI // --- // C11orf54 // validated /// MTI // --- // EPB41 // validated /// MTI // --- // ERO1L // validated /// MTI // --- // G6PC // validated /// MTI // --- // GMPS // validated /// MTI // --- // HUS1 // validated /// MTI // --- // KIF1C // validated /// MTI // --- // KIF3A // validated /// MTI // --- // MSANTD4 // vali…	miRNA-4_0	Sep 22, 2016	miRBase
20525609	5.56199	4.17419		2.07247	3.28504	4.20346	3.75079		1.1858	2.62124	3.77342	2.94032	3.35687	0.8331	0.0248613	0.572924	MIMAT0027548_st	MIMAT0027548	hsa-miR-6824-5p	miRNA	Homo sapiens	chr3:48671105-48671126 (-)	22	GUAGGGGAGGUUGGGCCAGGGA	ENST00000307364 // sense // intron // 1 /// ENST00000337000 // sense // intron // 1 /// ENST00000358747 // sense // 5UTR // 1 /// ENST00000383733 // sense // intron // 1 /// ENST00000395550 // sense // intron // 1 /// ENST00000420764 // sense // intron // 1 /// ENST00000426599 // sense // intron // 1 /// ENST00000431739 // sense // intron // 1 /// ENST00000455886 // sense // intron // 1 /// ENST0…	---	MTI // --- // AMER1 // validated /// MTI // --- // APEX1 // validated /// MTI // --- // ATXN7L3B // validated /// MTI // --- // C14orf1 // validated /// MTI // --- // CHST11 // validated /// MTI // --- // G3BP1 // validated /// MTI // --- // GATAD2B // validated /// MTI // --- // HBP1 // validated /// MTI // --- // HIST1H3B // validated /// MTI // --- // HKR1 // validated /// MTI // --- // HMGA1 …	miRNA-4_0	Sep 22, 2016	miRBase
20525623	5.38168	4.93189	2.8861	4.16481	3.40527	5.90432	5.4749	4.28709	4.27863	4.35127	4.15395	4.85924	4.5066	-0.705292	0.0318667	0.572924	MIMAT0027562_st	MIMAT0027562	hsa-miR-6831-5p	miRNA	Homo sapiens	chr5:139943312-139943335 (-)	24	UAGGUAGAGUGUGAGGAGGAGGUC	ENST00000354402 // sense // intron // 2 /// ENST00000356738 // sense // intron // 2 /// ENST00000357560 // sense // intron // 2 /// ENST00000358580 // sense // intron // 2 /// ENST00000412920 // sense // intron // 2 /// ENST00000467078 // sense // intron // 2 /// ENST00000503850 // sense // intron // 2 /// ENST00000505617 // sense // intron // 2 /// ENST00000506165 // sense // exon // 2 /// ENST0…	---	MTI // --- // ABT1 // validated /// MTI // --- // ACOT9 // validated /// MTI // --- // ACVR2B // validated /// MTI // --- // ADH5 // validated /// MTI // --- // AHCYL2 // validated /// MTI // --- // AHR // validated /// MTI // --- // AK4 // validated /// MTI // --- // AMD1 // validated /// MTI // --- // ARID3B // validated /// MTI // --- // ATG12 // validated /// MTI // --- // BCL7B // validated …	miRNA-4_0	Sep 22, 2016	miRBase
20525639	2.74215	3.16413			1.51551	1.97203	2.00135			2.36826	2.47393	2.11388	2.29391	0.36005	0.618514	0.898042	MIMAT0027578_st	MIMAT0027578	hsa-miR-6838-5p	miRNA	Homo sapiens	chr7:44113006-44113027 (-)	22	AAGCAGCAGUGGCAAGACUCCU	ENST00000242248 // sense // intron // 10 /// ENST00000335195 // sense // intron // 9 /// ENST00000395831 // sense // exon // 9 /// ENST00000430942 // sense // intron // 10 /// ENST00000435068 // sense // 3UTR // 7 /// ENST00000458246 // sense // 3UTR // 10 /// ENST00000467607 // sense // intron // 2 /// OTTHUMT00000339593 // sense // intron // 10 /// OTTHUMT00000339594 // sense // intron // 10 //…	---	MTI // --- // ABCC6 // validated /// MTI // --- // ABHD2 // validated /// MTI // --- // ABL2 // validated /// MTI // --- // ACTR2 // validated /// MTI // --- // ACTR3B // validated /// MTI // --- // ACVR2A // validated /// MTI // --- // ADORA3 // validated /// MTI // --- // ADRA2B // validated /// MTI // --- // AGO2 // validated /// MTI // --- // AGO4 // validated /// MTI // --- // AHNAK2 // vali…	miRNA-4_0	Sep 22, 2016	miRBase
20525661	2.94751	4.08843	3.48279	4.13777	4.49643	3.14774	3.29666	4.14018	3.71479	4.46976	3.83059	3.75383	3.79221	0.07676	0.774074	0.9403	MIMAT0027600_st	MIMAT0027600	hsa-miR-6850-5p	miRNA	Homo sapiens	chr8:146017355-146017376 (-)	22	GUGCGGAACGCUGGCCGGGGCG	ENST00000262584 // sense // intron // 2 /// ENST00000394920 // sense // intron // 2 /// ENST00000525232 // sense // intron // 2 /// ENST00000526668 // sense // exon // 1 /// ENST00000527914 // sense // intron // 2 /// ENST00000528296 // sense // intron // 1 /// ENST00000528957 // sense // intron // 1 /// ENST00000529163 // sense // intron // 1 /// ENST00000529920 // sense // intron // 1 /// ENST0…	---	MTI // --- // ENO4 // validated /// MTI // --- // MICAL2 // validated /// MTI // --- // TP53INP1 // validated /// MTI // --- // ZNF446 // validated	miRNA-4_0	Sep 22, 2016	miRBase
20525677	6.19268	5.92258	4.48735	4.6396	4.6329	5.78187	5.95465	4.46703	3.88693	5.00499	5.17502	5.01909	5.09706	0.155928	0.466831	0.869321	MIMAT0027616_st	MIMAT0027616	hsa-miR-6858-5p	miRNA	Homo sapiens	chrX:153678668-153678689 (+)	22	GUGAGGAGGGGCUGGCAGGGAC	ENST00000393600 // sense // intron // 12 /// ENST00000464419 // sense // intron // 11 /// OTTHUMT00000081643 // sense // intron // 12 /// OTTHUMT00000081647 // sense // intron // 11	---	MTI // --- // ACSF2 // validated /// MTI // --- // AK2 // validated /// MTI // --- // ALDH1A3 // validated /// MTI // --- // ALG14 // validated /// MTI // --- // ANKRD13B // validated /// MTI // --- // ANKS6 // validated /// MTI // --- // APBB2 // validated /// MTI // --- // BCL2L1 // validated /// MTI // --- // BSCL2 // validated /// MTI // --- // C16ORF72 // validated /// MTI // --- // C16orf58…	miRNA-4_0	Sep 22, 2016	miRBase
20525681	4.3968	4.26753	1.85116	1.87911	2.22683	4.62134	4.48394	2.67235	2.28912	1.97166	2.92429	3.20768	3.06598	-0.283396	0.178065	0.733018	MIMAT0027620_st	MIMAT0027620	hsa-miR-6769b-5p	miRNA	Homo sapiens	chr1:206648151-206648173 (+)	23	UGGUGGGUGGGGAGGAGAAGUGC	ENST00000367120 // sense // intron // 4 /// ENST00000462698 // sense // intron // 1 /// ENST00000463979 // sense // intron // 3 /// ENST00000476449 // sense // intron // 2 /// ENST00000537984 // sense // intron // 3 /// OTTHUMT00000088484 // sense // intron // 4 /// OTTHUMT00000088485 // sense // intron // 1 /// OTTHUMT00000088486 // sense // intron // 3 /// OTTHUMT00000088487 // sense // intron …	---	MTI // --- // ABCC6 // validated /// MTI // --- // ABI2 // validated /// MTI // --- // ADM // validated /// MTI // --- // AGO2 // validated /// MTI // --- // ANP32B // validated /// MTI // --- // APH1A // validated /// MTI // --- // ARIH2 // validated /// MTI // --- // ASB16 // validated /// MTI // --- // ATXN2 // validated /// MTI // --- // BBC3 // validated /// MTI // --- // BCL7A // validated …	miRNA-4_0	Sep 22, 2016	miRBase
20525685			1.90651	2.31277	1.73782			1.11308	1.52344	1.42068	1.9857	1.3524	1.66905	0.6333	0.0570319	0.572924	MIMAT0027624_st	MIMAT0027624	hsa-miR-6861-3p	miRNA	Homo sapiens	chr12:112601069-112601086 (-)	18	UGGACCUCUCCUCCCCAG	ENST00000377560 // sense // exon // 74 /// ENST00000430131 // sense // exon // 74 /// ENST00000547085 // sense // exon // 6 /// ENST00000550722 // sense // exon // 75 /// OTTHUMT00000405222 // sense // exon // 75 /// OTTHUMT00000405409 // sense // exon // 6	---	MTI // --- // ABL2 // validated /// MTI // --- // AKIRIN1 // validated /// MTI // --- // ARL5C // validated /// MTI // --- // BACE2 // validated /// MTI // --- // BRPF3 // validated /// MTI // --- // BTG2 // validated /// MTI // --- // BUB3 // validated /// MTI // --- // CNBP // validated /// MTI // --- // CYP20A1 // validated /// MTI // --- // HDLBP // validated /// MTI // --- // IGF1R // valida…	miRNA-4_0	Sep 22, 2016	miRBase
20525691	3.76525	3.78353			1.55862	3.52214	3.85297			1.59616	3.0358	2.99042	3.01311	0.0453767	0.692514	0.93466	MIMAT0027630_st	MIMAT0027630	hsa-miR-6865-5p	miRNA	Homo sapiens	chr17:4873418-4873440 (-)	23	UAGGUGGCAGAGGAGGGACUUCA	ENST00000348066 // sense // intron // 17 /// ENST00000358183 // sense // intron // 17 /// ENST00000361571 // sense // intron // 16 /// ENST00000381311 // sense // intron // 16 /// ENST00000414043 // sense // intron // 17 /// ENST00000572543 // sense // intron // 17 /// ENST00000574951 // sense // intron // 16 /// ENST00000576872 // sense // intron // 3 /// OTTHUMT00000216876 // sense // intron //…	hsa-mir-6864 // chr17:4872997-4873066 (-) /// hsa-mir-6865 // chr17:4873381-4873445 (-)	MTI // --- // ANKFY1 // validated /// MTI // --- // ARSK // validated /// MTI // --- // ATP6V1G3 // validated /// MTI // --- // BCL2L13 // validated /// MTI // --- // BUB3 // validated /// MTI // --- // CDKN1A // validated /// MTI // --- // CRTAP // validated /// MTI // --- // DESI1 // validated /// MTI // --- // DPM2 // validated /// MTI // --- // EIF2S3 // validated /// MTI // --- // EIF4EBP2 /…	miRNA-4_0	Sep 22, 2016	miRBase
20525699	7.75667	7.53208	7.00478	7.54296	7.51409	7.6396	7.08439	7.26499	7.24613	7.48461	7.47012	7.34394	7.40703	0.126172	0.354766	0.779318	MIMAT0027638_st	MIMAT0027638	hsa-miR-6869-5p	miRNA	Homo sapiens	chr20:1373584-1373605 (-)	22	GUGAGUAGUGGCGCGCGGCGGC	ENST00000381715 // sense // 5UTR // 1 /// ENST00000381719 // sense // intron // 1 /// ENST00000381724 // sense // 5UTR // 1 /// ENST00000400137 // sense // intron // 1 /// ENST00000439640 // sense // intron // 1 /// OTTHUMT00000077534 // sense // intron // 1 /// OTTHUMT00000077535 // sense // intron // 1 /// OTTHUMT00000077537 // sense // 5UTR // 1 /// OTTHUMT00000077538 // sense // 5UTR // 1	---	MTI // --- // AKR7A2 // validated /// MTI // --- // ALDOA // validated /// MTI // --- // AP1S3 // validated /// MTI // --- // APOA1 // validated /// MTI // --- // APOB // validated /// MTI // --- // AQP3 // validated /// MTI // --- // ASB4 // validated /// MTI // --- // C11orf58 // validated /// MTI // --- // C1orf64 // validated /// MTI // --- // C4orf32 // validated /// MTI // --- // CCDC127 //…	miRNA-4_0	Sep 22, 2016	miRBase
20525719	5.39984	4.57316	1.5619	2.70591	3.02699	4.33698	4.0554	2.45635	1.78056	2.32244	3.45356	2.99035	3.22195	0.463214	0.258503	0.733018	MIMAT0027658_st	MIMAT0027658	hsa-miR-6879-5p	miRNA	Homo sapiens	chr11:64785982-64786003 (+)	22	CAGGGCAGGGAAGGUGGGAGAG	ENST00000246747 // sense // intron // 2 /// ENST00000301886 // sense // intron // 2 /// ENST00000524585 // sense // intron // 2 /// ENST00000529384 // sense // intron // 2 /// ENST00000533729 // sense // intron // 2 /// OTTHUMT00000385963 // sense // intron // 2 /// OTTHUMT00000385964 // sense // intron // 2 /// OTTHUMT00000385965 // sense // intron // 2 /// OTTHUMT00000385967 // sense // intron …	---	MTI // --- // AGO1 // validated /// MTI // --- // ALS2CL // validated /// MTI // --- // AMER1 // validated /// MTI // --- // AMOTL2 // validated /// MTI // --- // ATP1B3 // validated /// MTI // --- // ATP6V0A2 // validated /// MTI // --- // ATXN7L3B // validated /// MTI // --- // AURKA // validated /// MTI // --- // BCL2L12 // validated /// MTI // --- // BCL7B // validated /// MTI // --- // C1orf…	miRNA-4_0	Sep 22, 2016	miRBase
20525721	6.09723	6.01131	3.05135	3.86905	4.11483	6.79777	7.37147	5.19963	4.05153	3.61516	4.62875	5.40711	5.01793	-0.778358	0.165018	0.727131	MIMAT0027660_st	MIMAT0027660	hsa-miR-6880-5p	miRNA	Homo sapiens	chr12:124821762-124821783 (-)	22	UGGUGGAGGAAGAGGGCAGCUC	ENST00000356219 // sense // intron // 38 /// ENST00000397355 // sense // intron // 37 /// ENST00000404121 // sense // intron // 37 /// ENST00000404621 // sense // intron // 37 /// ENST00000405201 // sense // intron // 37 /// ENST00000429285 // sense // intron // 37 /// ENST00000440187 // sense // intron // 3 /// OTTHUMT00000318169 // sense // intron // 37 /// OTTHUMT00000318170 // sense // intron…	---	MTI // --- // ABCF1 // validated /// MTI // --- // AGTPBP1 // validated /// MTI // --- // ANKRD45 // validated /// MTI // --- // AP1S3 // validated /// MTI // --- // ASTN2 // validated /// MTI // --- // BMP3 // validated /// MTI // --- // BRIX1 // validated /// MTI // --- // BTF3L4 // validated /// MTI // --- // C11orf84 // validated /// MTI // --- // C12orf5 // validated /// MTI // --- // C17orf…	miRNA-4_0	Sep 22, 2016	miRBase
20525743	4.373	4.20755	1.73452		1.49277	4.20318	3.7461	1.60284		1.84562	2.95196	2.84944	2.9007	0.102525	0.586309	0.885245	MIMAT0027682_st	MIMAT0027682	hsa-miR-6891-5p	miRNA	Homo sapiens	chr6:31323074-31323092 (-)	19	UAAGGAGGGGGAUGAGGGG	ENST00000412585 // sense // intron // 4 /// ENST00000463574 // sense // intron // 1 /// OTTHUMT00000076280 // sense // intron // 4 /// OTTHUMT00000258074 // sense // intron // 1	---	MTI // --- // ABL1 // validated /// MTI // --- // ANAPC13 // validated /// MTI // --- // ANXA11 // validated /// MTI // --- // ARHGAP42 // validated /// MTI // --- // ARID1A // validated /// MTI // --- // ARPP19 // validated /// MTI // --- // ASTN2 // validated /// MTI // --- // ASXL3 // validated /// MTI // --- // B4GALT1 // validated /// MTI // --- // BCL2L13 // validated /// MTI // --- // BSDC…	miRNA-4_0	Sep 22, 2016	miRBase
20526172	6.8402	6.22865	3.84338	4.71335	3.86183	7.52981	7.25363	4.51165	5.23177	4.47998	5.09748	5.80137	5.44943	-0.703886	0.00118881	0.336434	MIMAT0028111_st	MIMAT0028111	hsa-miR-7107-5p	miRNA	Homo sapiens	chr12:121882129-121882150 (-)	22	UCGGCCUGGGGAGGAGGAAGGG	ENST00000377069 // sense // intron // 15 /// ENST00000377071 // sense // intron // 15 /// ENST00000536437 // sense // intron // 12 /// ENST00000538243 // sense // intron // 4 /// ENST00000538503 // sense // intron // 10 /// ENST00000542973 // sense // intron // 5 /// ENST00000543025 // sense // intron // 12 /// OTTHUMT00000402128 // sense // intron // 5 /// OTTHUMT00000402130 // sense // intron /…	---	MTI // --- // ABHD15 // validated /// MTI // --- // ACOX1 // validated /// MTI // --- // APOPT1 // validated /// MTI // --- // ASB16 // validated /// MTI // --- // ATCAY // validated /// MTI // --- // ATP1B3 // validated /// MTI // --- // BHMT2 // validated /// MTI // --- // C14orf142 // validated /// MTI // --- // C1orf35 // validated /// MTI // --- // C1orf87 // validated /// MTI // --- // C4or…	miRNA-4_0	Sep 22, 2016	miRBase
20526174	4.45989	4.87856	5.58916	5.56278	5.36261	5.40798	5.31374	5.57107	5.56197	5.5959	5.1706	5.49013	5.33037	-0.319532	0.146786	0.680989	MIMAT0028113_st	MIMAT0028113	hsa-miR-7108-5p	miRNA	Homo sapiens	chr19:2434978-2434998 (-)	21	GUGUGGCCGGCAGGCGGGUGG	ENST00000325327 // sense // intron // 5 /// ENST00000490554 // sense // exon // 1 /// ENST00000527409 // sense // intron // 2 /// ENST00000582871 // sense // intron // 5 /// OTTHUMT00000319205 // sense // intron // 5 /// OTTHUMT00000319207 // sense // exon // 1 /// OTTHUMT00000384489 // sense // intron // 2	---	MTI // --- // ACIN1 // validated /// MTI // --- // AGTRAP // validated /// MTI // --- // ALDH1L2 // validated /// MTI // --- // BCL9L // validated /// MTI // --- // C21orf2 // validated /// MTI // --- // CARNS1 // validated /// MTI // --- // CNNM3 // validated /// MTI // --- // CRY2 // validated /// MTI // --- // CTNNB1 // validated /// MTI // --- // DDN // validated /// MTI // --- // ECHDC3 // v…	miRNA-4_0	Sep 22, 2016	miRBase
20526176	2.93373	1.01085			1.38011	3.29068	2.56776			1.43596	1.7749	2.43147	2.10318	-0.65657	0.288478	0.733018	MIMAT0028115_st	MIMAT0028115	hsa-miR-7109-5p	miRNA	Homo sapiens	chr22:32017492-32017512 (-)	21	CUGGGGGGAGGAGACCCUGCU	ENST00000266095 // sense // exon // 6 /// ENST00000336566 // sense // exon // 5 /// ENST00000382151 // sense // exon // 5 /// ENST00000397500 // sense // exon // 5 /// ENST00000422020 // sense // exon // 5 /// ENST00000435900 // sense // exon // 5 /// ENST00000437808 // sense // 3UTR // 4 /// ENST00000439502 // sense // exon // 5 /// ENST00000460723 // sense // exon // 4 /// ENST00000473770 // se…	---	MTI // --- // ACOX1 // validated /// MTI // --- // ACTB // validated /// MTI // --- // AGO2 // validated /// MTI // --- // ALPI // validated /// MTI // --- // ARPC1B // validated /// MTI // --- // ATL3 // validated /// MTI // --- // BAG5 // validated /// MTI // --- // BCAM // validated /// MTI // --- // BCL3 // validated /// MTI // --- // BCL7A // validated /// MTI // --- // CCDC50 // validated /…	miRNA-4_0	Sep 22, 2016	miRBase
20526178	3.38699	1.68628	1.07468	2.0155	1.73397	2.8665	3.13207	2.16923	1.45589	1.59091	1.97948	2.24292	2.1112	-0.263436	0.565474	0.884304	MIMAT0028117_st	MIMAT0028117	hsa-miR-7110-5p	miRNA	Homo sapiens	chr3:122880646-122880666 (+)	21	UGGGGGUGUGGGGAGAGAGAG	ENST00000316218 // sense // intron // 16 /// ENST00000467157 // sense // exon // 5 /// ENST00000469649 // sense // intron // 3 /// ENST00000489923 // sense // intron // 15 /// OTTHUMT00000356192 // sense // intron // 16 /// OTTHUMT00000356193 // sense // intron // 15 /// OTTHUMT00000356194 // sense // exon // 5 /// OTTHUMT00000356383 // sense // intron // 3	---	MTI // --- // ACPP // validated /// MTI // --- // ANK1 // validated /// MTI // --- // ANKRD45 // validated /// MTI // --- // ARL8A // validated /// MTI // --- // BCL3 // validated /// MTI // --- // C10orf54 // validated /// MTI // --- // C10orf76 // validated /// MTI // --- // C16orf58 // validated /// MTI // --- // C19orf53 // validated /// MTI // --- // CALR // validated /// MTI // --- // CAPN1…	miRNA-4_0	Sep 22, 2016	miRBase
20526861	3.06491	2.94931		1.02153	2.63425	3.24392	3.6965		2.39822	2.72161	2.4175	3.01506	2.71628	-0.597562	0.138528	0.680989	MIMAT0028211_st	MIMAT0028211	hsa-miR-7150	miRNA	Homo sapiens	chr9:126247863-126247880 (-)	18	CUGGCAGGGGGAGAGGUA	ENST00000373618 // sense // intron // 12 /// ENST00000373620 // sense // intron // 13 /// ENST00000373624 // sense // intron // 13 /// ENST00000394215 // sense // intron // 12 /// ENST00000394219 // sense // intron // 11 /// ENST00000473039 // sense // intron // 11 /// ENST00000491650 // sense // intron // 3 /// ENST00000497135 // sense // intron // 2 /// ENST00000542603 // sense // intron // 4 /…	---	MTI // --- // ACER2 // validated /// MTI // --- // ALKBH5 // validated /// MTI // --- // AMER2 // validated /// MTI // --- // APCDD1 // validated /// MTI // --- // APOPT1 // validated /// MTI // --- // ARL6IP4 // validated /// MTI // --- // ARSK // validated /// MTI // --- // ASB16 // validated /// MTI // --- // ASXL1 // validated /// MTI // --- // ATG2A // validated /// MTI // --- // ATXN1L // v…	miRNA-4_0	Sep 22, 2016	miRBase
20526885	6.45141	6.67992	1.78062	2.8883	3.15443	6.22253	6.56797	3.14273	3.57547	3.71127	4.19094	4.64399	4.41746	-0.453058	0.192645	0.733018	MIMAT0028235_st	MIMAT0028235	hsa-miR-7162-3p	miRNA	Homo sapiens	chr10:30657526-30657544 (-)	19	UCUGAGGUGGAACAGCAGC	ENST00000340929 // sense // exon // 7 /// ENST00000471055 // sense // exon // 6 /// ENST00000488290 // sense // exon // 5 /// OTTHUMT00000047421 // sense // exon // 7 /// OTTHUMT00000047427 // sense // exon // 5 /// OTTHUMT00000047430 // sense // exon // 6	---	MTI // --- // AK4 // validated /// MTI // --- // ALDH1B1 // validated /// MTI // --- // APAF1 // validated /// MTI // --- // ARID1A // validated /// MTI // --- // ARL8B // validated /// MTI // --- // ATP5C1 // validated /// MTI // --- // ATXN2 // validated /// MTI // --- // ATXN3 // validated /// MTI // --- // BAZ2A // validated /// MTI // --- // BLOC1S2 // validated /// MTI // --- // BRI3BP // v…	miRNA-4_0	Sep 22, 2016	miRBase
20528493	2.56214	1.93531	1.08006		1.96959	4.22762	2.90375	1.01917		1.4039	1.88678	2.38861	2.13769	-0.501835	0.391412	0.790237	MIMAT0029782_st	MIMAT0029782	hsa-miR-7641	miRNA	Homo sapiens	chr11:104123325-104123343 (+)	19	UUGAUCUCGGAAGCUAAGC	ENST00000516442 // sense // exon // 1 /// ENST00000238667 // sense // intron // 1 /// ENST00000364226 // sense // exon // 1 /// ENST00000554496 // sense // intron // 1 /// ENST00000555385 // sense // intron // 1 /// OTTHUMT00000413672 // sense // intron // 1 /// OTTHUMT00000413673 // sense // intron // 1 /// OTTHUMT00000414439 // sense // intron // 1	---	MTI // --- // ADCYAP1 // validated /// MTI // --- // AKAP6 // validated /// MTI // --- // ALG14 // validated /// MTI // --- // ANG // validated /// MTI // --- // ARID1A // validated /// MTI // --- // ARL10 // validated /// MTI // --- // ARL5C // validated /// MTI // --- // BANK1 // validated /// MTI // --- // BTN3A2 // validated /// MTI // --- // C19orf52 // validated /// MTI // --- // CABP4 // v…	miRNA-4_0	Sep 22, 2016	miRBase
20528733	7.36409	7.33659	6.94403	7.68724	7.85086	7.97597	7.41696	7.37513	7.34862	7.64937	7.43656	7.55321	7.49489	-0.116648	0.554	0.884304	MIMAT0030019_st	MIMAT0030019	hsa-miR-7704	miRNA	Homo sapiens	chr2:177053571-177053589 (+)	19	CGGGGUCGGCGGCGACGUG	ENST00000331462 // sense // 3UTR // 1 /// ENST00000413969 // antisense // exon // 1 /// OTTHUMT00000255693 // sense // 3UTR // 1 /// OTTHUMT00000334221 // antisense // exon // 1	---	MTI // --- // ANKRD33B // validated /// MTI // --- // ARL8A // validated /// MTI // --- // COMMD5 // validated /// MTI // --- // CPNE5 // validated /// MTI // --- // FGF19 // validated /// MTI // --- // FLYWCH1 // validated /// MTI // --- // FN3K // validated /// MTI // --- // G3BP1 // validated /// MTI // --- // GDE1 // validated /// MTI // --- // HLA-DOA // validated /// MTI // --- // IFNAR1 //…	miRNA-4_0	Sep 22, 2016	miRBase
20529130		1.40649	1.92769	2.0155			1.81268	1.73274	1.73469		1.78323	1.76004	1.77163	0.02319	0.924342	0.969544	MIMAT0030413_st	MIMAT0030413	hsa-miR-4433b-5p	miRNA	Homo sapiens	chr2:64567943-64567963 (-)	21	AUGUCCCACCCCCACUCCUGU	ENST00000424119 // sense // intron // 1 /// OTTHUMT00000327291 // sense // intron // 1	hsa-mir-4433 // chr2:64567893-64567973 (+) /// hsa-mir-4433b // chr2:64567881-64567982 (-)	MTI // --- // ACACA // validated /// MTI // --- // ANP32E // validated /// MTI // --- // ATF6B // validated /// MTI // --- // ATG9A // validated /// MTI // --- // ATP6V0B // validated /// MTI // --- // BRSK2 // validated /// MTI // --- // C18orf32 // validated /// MTI // --- // C4orf32 // validated /// MTI // --- // CA12 // validated /// MTI // --- // COPS7B // validated /// MTI // --- // DIAPH1 …	miRNA-4_0	Sep 22, 2016	miRBase
20529131	4.31755	4.51767	3.22156	3.33326	3.61886	4.78614	4.46669	3.11437	3.76978	3.74997	3.80178	3.97739	3.88958	-0.17561	0.216675	0.733018	MIMAT0030414_st	MIMAT0030414	hsa-miR-4433b-3p	miRNA	Homo sapiens	chr2:64567903-64567923 (-)	21	CAGGAGUGGGGGGUGGGACGU	ENST00000424119 // sense // intron // 1 /// OTTHUMT00000327291 // sense // intron // 1	hsa-mir-4433 // chr2:64567893-64567973 (+) /// hsa-mir-4433b // chr2:64567881-64567982 (-)	MTI // --- // ABCB11 // validated /// MTI // --- // ABCF2 // validated /// MTI // --- // AIDA // validated /// MTI // --- // ARF1 // validated /// MTI // --- // BICD2 // validated /// MTI // --- // C3orf80 // validated /// MTI // --- // CCDC43 // validated /// MTI // --- // CCDC65 // validated /// MTI // --- // CDC5L // validated /// MTI // --- // CEP89 // validated /// MTI // --- // CHIC1 // val…	miRNA-4_0	Sep 22, 2016	miRBase
20529137	3.08611	1.3263	1.24348	1.38066		1.96116	2.37821	1.55897	1.49606		1.75914	1.8486	1.80387	-0.0894625	0.855791	0.957357	MIMAT0030420_st	MIMAT0030420	hsa-miR-7845-5p	miRNA	Homo sapiens	chr2:208031126-208031146 (+)	21	AAGGGACAGGGAGGGUCGUGG	ENST00000421199 // antisense // intron // 1 /// ENST00000423015 // antisense // intron // 1 /// ENST00000457962 // antisense // intron // 1 /// OTTHUMT00000336783 // antisense // intron // 1 /// OTTHUMT00000336784 // antisense // intron // 1 /// OTTHUMT00000336785 // antisense // intron // 1	---	MTI // --- // AGFG1 // validated /// MTI // --- // AKT2 // validated /// MTI // --- // ANGPTL3 // validated /// MTI // --- // ARHGEF2 // validated /// MTI // --- // ARL6IP1 // validated /// MTI // --- // BACE2 // validated /// MTI // --- // C4orf32 // validated /// MTI // --- // C4orf36 // validated /// MTI // --- // CACNB1 // validated /// MTI // --- // CCL22 // validated /// MTI // --- // CCND1…	miRNA-4_0	Sep 22, 2016	miRBase
20529139	9.00766	8.86984	6.3946	6.99703	6.91966	9.20592	9.19454	7.08422	7.34854	6.86803	7.63776	7.94025	7.789	-0.302492	0.0656172	0.572924	MIMAT0030422_st	MIMAT0030422	hsa-miR-7847-3p	miRNA	Homo sapiens	chr11:1901335-1901355 (+)	21	CGUGGAGGACGAGGAGGAGGC	ENST00000311604 // sense // 3UTR // 2 /// ENST00000381775 // sense // 3UTR // 3 /// ENST00000405957 // sense // 3UTR // 2 /// ENST00000406638 // sense // 3UTR // 2 /// ENST00000417766 // sense // 3UTR // 2 /// ENST00000418975 // sense // 3UTR // 2 /// ENST00000421485 // sense // 3UTR // 2 /// ENST00000429923 // sense // 3UTR // 2 /// ENST00000432093 // sense // 3UTR // 2 /// ENST00000446808 // se…	---	MTI // --- // ABCF1 // validated /// MTI // --- // ADRBK1 // validated /// MTI // --- // AGTPBP1 // validated /// MTI // --- // ALDOA // validated /// MTI // --- // AMD1 // validated /// MTI // --- // ANKRD40 // validated /// MTI // --- // AP1S1 // validated /// MTI // --- // AP1S3 // validated /// MTI // --- // ARSK // validated /// MTI // --- // ATMIN // validated /// MTI // --- // ATP6V1F // v…	miRNA-4_0	Sep 22, 2016	miRBase
20529568	1.16995	1.15486	1.4039			1.34706	0.85803	1.75069			1.2429	1.31859	1.28075	-0.07569	0.73225	0.937678	MIMAT0031180_st	MIMAT0031180	hsa-miR-7977	miRNA	Homo sapiens	chr3:176232891-176232908 (+)	18	UUCCCAGCCAACGCACCA	---	---	MTI // --- // AADACL3 // validated /// MTI // --- // ACAA2 // validated /// MTI // --- // ACAP2 // validated /// MTI // --- // ACBD7 // validated /// MTI // --- // ACOX1 // validated /// MTI // --- // ACTR2 // validated /// MTI // --- // ACVR1 // validated /// MTI // --- // ADAMTS4 // validated /// MTI // --- // AEN // validated /// MTI // --- // AGAP9 // validated /// MTI // --- // AGO3 // valid…	miRNA-4_0	Sep 22, 2016	miRBase
20529779	6.32813	6.11565	6.50638	7.18002	7.38648	6.62409	5.77902	7.11588	7.01345	7.30182	6.70333	6.76685	6.73509	-0.06352	0.729639	0.937678	MIMAT0030996_st	MIMAT0030996	hsa-miR-8069	miRNA	Homo sapiens	chr21:15096563-15096585 (+)	23	GGAUGGUUGGGGGCGGUCGGCGU	---	---	MTI // --- // AASDHPPT // validated /// MTI // --- // ABI2 // validated /// MTI // --- // ARF6 // validated /// MTI // --- // ASPH // validated /// MTI // --- // BCL2L14 // validated /// MTI // --- // BTG3 // validated /// MTI // --- // CACNA2D3 // validated /// MTI // --- // CALU // validated /// MTI // --- // CANX // validated /// MTI // --- // CCND1 // validated /// MTI // --- // CDK2AP2 // va…	miRNA-4_0	Sep 22, 2016	miRBase
20529782	6.99278	7.12856	4.71355	6.43009	6.46725	7.34084	7.76404	6.43802	5.77376	6.33836	6.34645	6.731	6.53872	-0.384558	0.391247	0.790237	MIMAT0030999_st	MIMAT0030999	hsa-miR-8072	miRNA	Homo sapiens	chr12:123849361-123849380 (-)	20	GGCGGCGGGGAGGUAGGCAG	ENST00000602398 // sense // 5UTR // 1 /// ENST00000602750 // sense // 5UTR // 1 /// ENST00000602918 // antisense // exon // 1 /// OTTHUMT00000467683 // sense // 5UTR // 1 /// OTTHUMT00000467684 // sense // 5UTR // 1 /// OTTHUMT00000467685 // antisense // exon // 1	---	MTI // --- // AGPAT6 // validated /// MTI // --- // ARC // validated /// MTI // --- // BRSK2 // validated /// MTI // --- // C19orf26 // validated /// MTI // --- // C3orf36 // validated /// MTI // --- // CACNA1B // validated /// MTI // --- // CLASP1 // validated /// MTI // --- // CLIP2 // validated /// MTI // --- // CPLX1 // validated /// MTI // --- // CSTF2 // validated /// MTI // --- // DNAH17 /…	miRNA-4_0	Sep 22, 2016	miRBase
20529783	3.8286	3.22414			1.88724	2.56681	3.9893			1.58431	2.97999	2.71347	2.84673	0.26652	0.693564	0.93466	MIMAT0031000_st	MIMAT0031000	hsa-miR-8073	miRNA	Homo sapiens	chr13:110993315-110993336 (+)	22	ACCUGGCAGCAGGGAGCGUCGU	ENST00000360467 // sense // intron // 3 /// ENST00000400163 // sense // intron // 3 /// OTTHUMT00000045761 // sense // intron // 3 /// OTTHUMT00000312857 // sense // intron // 3	---	MTI // --- // AASDHPPT // validated /// MTI // --- // ADCYAP1 // validated /// MTI // --- // AGTRAP // validated /// MTI // --- // ALG14 // validated /// MTI // --- // ANKRD49 // validated /// MTI // --- // AVPR1A // validated /// MTI // --- // BAK1 // validated /// MTI // --- // BCL2L2 // validated /// MTI // --- // BRMS1 // validated /// MTI // --- // C11orf54 // validated /// MTI // --- // C18…	miRNA-4_0	Sep 22, 2016	miRBase
20529785	5.77112	6.22816	5.42821	4.9731	5.15409	5.79834	5.48405	5.37085	4.90741	5.55978	5.51094	5.42409	5.46751	0.08685	0.664178	0.922202	MIMAT0031002_st	MIMAT0031002	hsa-miR-8075	miRNA	Homo sapiens	chr13:113917280-113917303 (+)	24	UGCUGAUGGCAGAUGUCGGGUCUG	ENST00000326335 // sense // intron // 19 /// ENST00000375440 // sense // intron // 19 /// ENST00000375441 // sense // intron // 19 /// ENST00000451881 // sense // intron // 19 /// ENST00000472083 // sense // intron // 4 /// OTTHUMT00000045887 // sense // intron // 19 /// OTTHUMT00000045888 // sense // intron // 19 /// OTTHUMT00000045895 // sense // intron // 4	---	MTI // --- // AGO1 // validated /// MTI // --- // ALDH9A1 // validated /// MTI // --- // ARL5B // validated /// MTI // --- // BNIP2 // validated /// MTI // --- // C18orf32 // validated /// MTI // --- // CACNA2D3 // validated /// MTI // --- // CANX // validated /// MTI // --- // CEBPG // validated /// MTI // --- // CHRM3 // validated /// MTI // --- // DAZAP1 // validated /// MTI // --- // FAM98B /…	miRNA-4_0	Sep 22, 2016	miRBase
20529799	5.38475	4.41849	2.05447	2.54168		4.2346	4.6329	3.30178	2.66642		3.59985	3.70892	3.65439	-0.109078	0.838447	0.957357	MIMAT0031016_st	MIMAT0031016	hsa-miR-8089	miRNA	Homo sapiens	chr5:180470413-180470436 (-)	24	CCUGGGGACAGGGGAUUGGGGCAG	ENST00000327705 // antisense // intron // 1 /// ENST00000376841 // antisense // intron // 1 /// ENST00000376842 // antisense // intron // 1 /// ENST00000491209 // antisense // intron // 1 /// ENST00000513424 // antisense // intron // 1 /// ENST00000515271 // antisense // intron // 1 /// OTTHUMT00000157342 // antisense // intron // 1 /// OTTHUMT00000157343 // antisense // intron // 1 /// OTTHUMT00…	---	MTI // --- // ADAMTS14 // validated /// MTI // --- // ADRA2B // validated /// MTI // --- // AGO2 // validated /// MTI // --- // ANGEL1 // validated /// MTI // --- // AR // validated /// MTI // --- // B3GALNT2 // validated /// MTI // --- // BMP7 // validated /// MTI // --- // C12orf49 // validated /// MTI // --- // C8orf17 // validated /// MTI // --- // CBS // validated /// MTI // --- // CCNF // v…	miRNA-4_0	Sep 22, 2016	miRBase
Supplementary Table 1. MicroRNA profiles in SD patients
