# Supplementary material for: Differential microRNA profiles in elderly males with seborrheic dermatitis
Source: Sci Rep. 2022 Dec 8;12:21241. doi: 10.1038/s41598-022-24383-3 (PMC9732001; doi:10.1038/s41598-022-24383-3)
Supplement: Supplementary file 2 — Supplementary Table 2. [file 41598_2022_24383_MOESM2_ESM.xlsx]

## Sheet: Sheet1
ID	miRNA family	Expr Log Ratio	Source	Confidence	Target
hsa-miR-7107-5p	CGGCCUG	-0.704	TargetScan Human	High (predicted)	GATA2
hsa-miR-7107-5p	CGGCCUG	-0.704	TargetScan Human	High (predicted)	PRXL2B
hsa-miR-7107-5p	CGGCCUG	-0.704	TargetScan Human	High (predicted)	CARNMT1
hsa-miR-7107-5p	CGGCCUG	-0.704	TargetScan Human	High (predicted)	AC016559.1
hsa-miR-7107-5p	CGGCCUG	-0.704	TargetScan Human	High (predicted)	ADAMTS13
hsa-miR-7107-5p	CGGCCUG	-0.704	TargetScan Human	High (predicted)	PLA2G15
hsa-miR-7107-5p	CGGCCUG	-0.704	TargetScan Human	High (predicted)	PQLC2
hsa-miR-7107-5p	CGGCCUG	-0.704	TargetScan Human	High (predicted)	TP53I11
hsa-miR-7107-5p	CGGCCUG	-0.704	TargetScan Human	High (predicted)	FAM27E1
hsa-miR-7107-5p	CGGCCUG	-0.704	TargetScan Human	High (predicted)	APH1A
hsa-miR-7107-5p	CGGCCUG	-0.704	TargetScan Human	High (predicted)	LOC171391
hsa-miR-7107-5p	CGGCCUG	-0.704	TargetScan Human	High (predicted)	HCAR1
hsa-miR-7107-5p	CGGCCUG	-0.704	TargetScan Human	High (predicted)	CHRAC1
hsa-miR-7107-5p	CGGCCUG	-0.704	TargetScan Human	High (predicted)	LAT2
hsa-miR-7107-5p	CGGCCUG	-0.704	TargetScan Human	High (predicted)	GPR37L1
hsa-miR-7107-5p	CGGCCUG	-0.704	TargetScan Human	High (predicted)	ZNF500
hsa-miR-7107-5p	CGGCCUG	-0.704	TargetScan Human	High (predicted)	ENTPD4
hsa-miR-7107-5p	CGGCCUG	-0.704	TargetScan Human	High (predicted)	PRKAR1B
hsa-miR-7107-5p	CGGCCUG	-0.704	TargetScan Human	High (predicted)	FAM213B
hsa-miR-7107-5p	CGGCCUG	-0.704	TargetScan Human	High (predicted)	EFHD2
hsa-miR-7107-5p	CGGCCUG	-0.704	TargetScan Human	High (predicted)	PTGDR2
hsa-miR-7107-5p	CGGCCUG	-0.704	TargetScan Human	High (predicted)	TMEM141
hsa-miR-7107-5p	CGGCCUG	-0.704	TargetScan Human	High (predicted)	LTO1
hsa-miR-7107-5p	CGGCCUG	-0.704	TargetScan Human	High (predicted)	C19orf67
hsa-miR-7107-5p	CGGCCUG	-0.704	TargetScan Human	High (predicted)	SOWAHD
hsa-miR-7107-5p	CGGCCUG	-0.704	TargetScan Human	High (predicted)	MRPL4
hsa-miR-7107-5p	CGGCCUG	-0.704	TargetScan Human	High (predicted)	MMP24
hsa-miR-7107-5p	CGGCCUG	-0.704	TargetScan Human	High (predicted)	C14orf180
hsa-miR-7107-5p	CGGCCUG	-0.704	TargetScan Human	High (predicted)	CMBL
hsa-miR-7107-5p	CGGCCUG	-0.704	TargetScan Human	High (predicted)	MAP2K7
hsa-miR-7107-5p	CGGCCUG	-0.704	TargetScan Human	High (predicted)	SLC66A1
hsa-miR-7107-5p	CGGCCUG	-0.704	TargetScan Human	High (predicted)	ENDOG
hsa-miR-7107-5p	CGGCCUG	-0.704	TargetScan Human	High (predicted)	MPPE1
hsa-miR-7107-5p	CGGCCUG	-0.704	TargetScan Human	High (predicted)	SHC2
hsa-miR-7107-5p	CGGCCUG	-0.704	TargetScan Human	High (predicted)	IQCE
hsa-miR-7107-5p	CGGCCUG	-0.704	TargetScan Human	High (predicted)	MLNR
hsa-miR-7107-5p	CGGCCUG	-0.704	TargetScan Human	High (predicted)	TNFRSF19
hsa-miR-7107-5p	CGGCCUG	-0.704	TargetScan Human	High (predicted)	PODXL2
hsa-miR-7107-5p	CGGCCUG	-0.704	TargetScan Human	High (predicted)	SYT8
hsa-miR-7107-5p	CGGCCUG	-0.704	TargetScan Human	High (predicted)	CACNG8
hsa-miR-7107-5p	CGGCCUG	-0.704	TargetScan Human	High (predicted)	ARIH2OS
hsa-miR-7107-5p	CGGCCUG	-0.704	TargetScan Human	High (predicted)	VHL
hsa-miR-7107-5p	CGGCCUG	-0.704	TargetScan Human	High (predicted)	BCKDHB
hsa-miR-7107-5p	CGGCCUG	-0.704	TargetScan Human	High (predicted)	GATD3A/GATD3B
hsa-miR-7107-5p	CGGCCUG	-0.704	TargetScan Human	High (predicted)	LINC01551
hsa-miR-7107-5p	CGGCCUG	-0.704	TargetScan Human	High (predicted)	PPP6R3
hsa-miR-7107-5p	CGGCCUG	-0.704	TargetScan Human	High (predicted)	KCNE1L
hsa-miR-7107-5p	CGGCCUG	-0.704	TargetScan Human	High (predicted)	ORAOV1
hsa-miR-7107-5p	CGGCCUG	-0.704	TargetScan Human	High (predicted)	CRX
hsa-miR-7107-5p	CGGCCUG	-0.704	TargetScan Human	High (predicted)	MED22
hsa-miR-7107-5p	CGGCCUG	-0.704	TargetScan Human	High (predicted)	UTF1
hsa-miR-7107-5p	CGGCCUG	-0.704	TargetScan Human	High (predicted)	SPRN
hsa-miR-7107-5p	CGGCCUG	-0.704	TargetScan Human	High (predicted)	ALDH1L1
hsa-miR-7107-5p	CGGCCUG	-0.704	TargetScan Human	High (predicted)	TLCD2
hsa-miR-7107-5p	CGGCCUG	-0.704	TargetScan Human	High (predicted)	ONECUT3
hsa-miR-7107-5p	CGGCCUG	-0.704	TargetScan Human	High (predicted)	BLACE
hsa-miR-7107-5p	CGGCCUG	-0.704	TargetScan Human	High (predicted)	SLC30A3
hsa-miR-7107-5p	CGGCCUG	-0.704	TargetScan Human	High (predicted)	POMGNT1
hsa-miR-7107-5p	CGGCCUG	-0.704	TargetScan Human	High (predicted)	AP006621.5
hsa-miR-7107-5p	CGGCCUG	-0.704	TargetScan Human	High (predicted)	TCF7
hsa-miR-7107-5p	CGGCCUG	-0.704	TargetScan Human	High (predicted)	C9orf41
hsa-miR-7107-5p	CGGCCUG	-0.704	TargetScan Human	High (predicted)	DFFA
hsa-miR-7107-5p	CGGCCUG	-0.704	TargetScan Human	High (predicted)	FAM27E2
hsa-miR-7107-5p	CGGCCUG	-0.704	TargetScan Human	High (predicted)	AP000867.1
hsa-miR-7107-5p	CGGCCUG	-0.704	TargetScan Human	High (predicted)	ZNF784
hsa-miR-7107-5p	CGGCCUG	-0.704	TargetScan Human	High (predicted)	AC129492.6
hsa-miR-7107-5p	CGGCCUG	-0.704	TargetScan Human	High (predicted)	DESI1
hsa-miR-7107-5p	CGGCCUG	-0.704	TargetScan Human	High (predicted)	DAB2IP
hsa-miR-7107-5p	CGGCCUG	-0.704	TargetScan Human	High (predicted)	MSI1
hsa-miR-7107-5p	CGGCCUG	-0.704	TargetScan Human	High (predicted)	LOC644656
hsa-miR-7107-5p	CGGCCUG	-0.704	TargetScan Human	High (predicted)	PRPF8
hsa-miR-7107-5p	CGGCCUG	-0.704	TargetScan Human	High (predicted)	MICAL3
hsa-miR-7107-5p	CGGCCUG	-0.704	TargetScan Human	High (predicted)	ATP6V0B
hsa-miR-7107-5p	CGGCCUG	-0.704	TargetScan Human	High (predicted)	KCNE5
hsa-miR-7107-5p	CGGCCUG	-0.704	TargetScan Human	High (predicted)	PARK7
hsa-miR-7107-5p	CGGCCUG	-0.704	TargetScan Human	High (predicted)	TMEM239
hsa-miR-7107-5p	CGGCCUG	-0.704	TargetScan Human	High (predicted)	PTK2B
hsa-miR-7107-5p	CGGCCUG	-0.704	TargetScan Human	High (predicted)	KRTAP5-2
hsa-miR-7107-5p	CGGCCUG	-0.704	TargetScan Human	High (predicted)	SYDE1
hsa-miR-7107-5p	CGGCCUG	-0.704	TargetScan Human	High (predicted)	STX18
hsa-miR-7107-5p	CGGCCUG	-0.704	TargetScan Human	High (predicted)	GPR17
hsa-miR-7107-5p	CGGCCUG	-0.704	TargetScan Human	High (predicted)	TMPRSS9
hsa-miR-7107-5p	CGGCCUG	-0.704	TargetScan Human	High (predicted)	H2AFX
hsa-miR-7107-5p	CGGCCUG	-0.704	TargetScan Human	High (predicted)	KRTAP5-11
hsa-miR-7107-5p	CGGCCUG	-0.704	TargetScan Human	High (predicted)	CRTC1
hsa-miR-7107-5p	CGGCCUG	-0.704	TargetScan Human	High (predicted)	CORO1B
hsa-miR-7107-5p	CGGCCUG	-0.704	TargetScan Human	High (predicted)	FBXO6
hsa-miR-7107-5p	CGGCCUG	-0.704	TargetScan Human	High (predicted)	H2AX
hsa-miR-7107-5p	CGGCCUG	-0.704	TargetScan Human	High (predicted)	ZBED3
hsa-miR-7107-5p	CGGCCUG	-0.704	TargetScan Human	High (predicted)	ORAI2
hsa-miR-7107-5p	CGGCCUG	-0.704	TargetScan Human	High (predicted)	AC132192.1
hsa-miR-7107-5p	CGGCCUG	-0.704	TargetScan Human	High (predicted)	SLC45A1
hsa-miR-7107-5p	CGGCCUG	-0.704	TargetScan Human	High (predicted)	PAQR6
hsa-miR-7107-5p	CGGCCUG	-0.704	TargetScan Human	High (predicted)	EDN3
hsa-miR-7107-5p	CGGCCUG	-0.704	TargetScan Human	High (predicted)	CYP2W1
hsa-miR-7107-5p	CGGCCUG	-0.704	TargetScan Human	High (predicted)	FAM27E3
hsa-miR-7107-5p	CGGCCUG	-0.704	TargetScan Human	High (predicted)	ISX
hsa-miR-7107-5p	CGGCCUG	-0.704	TargetScan Human	High (predicted)	GRAPL
hsa-miR-7107-5p	CGGCCUG	-0.704	TargetScan Human	High (predicted)	RANBP10
hsa-miR-7107-5p	CGGCCUG	-0.704	TargetScan Human	High (predicted)	C14orf23
hsa-miR-7107-5p	CGGCCUG	-0.704	TargetScan Human	High (predicted)	MAPK13
hsa-miR-7107-5p	CGGCCUG	-0.704	TargetScan Human	High (predicted)	C21orf33
hsa-miR-7107-5p	CGGCCUG	-0.704	TargetScan Human	High (predicted)	ADRA2B
hsa-miR-7107-5p	CGGCCUG	-0.704	TargetScan Human	High (predicted)	ZNF7
hsa-miR-7107-5p	CGGCCUG	-0.704	TargetScan Human	High (predicted)	LOC107985075
hsa-miR-7107-5p	CGGCCUG	-0.704	TargetScan Human	High (predicted)	PAX2
hsa-miR-127-3p	CGGAUCC	1.085	TargetScan Human	High (predicted)	KIF3B
hsa-miR-127-3p	CGGAUCC	1.085	TargetScan Human	High (predicted)	ELP1
hsa-miR-127-3p	CGGAUCC	1.085	TargetScan Human	High (predicted)	MAPK4
hsa-miR-127-3p	CGGAUCC	1.085	TargetScan Human	High (predicted)	PITX1
hsa-miR-127-3p	CGGAUCC	1.085	TargetScan Human	High (predicted)	FTCDNL1
hsa-miR-127-3p	CGGAUCC	1.085	TargetScan Human	High (predicted)	SGSM2
hsa-miR-127-3p	CGGAUCC	1.085	TargetScan Human	High (predicted)	SYN3
hsa-miR-127-3p	CGGAUCC	1.085	miRecords	Experimentally Observed	PRDM1
hsa-miR-127-3p	CGGAUCC	1.085	TargetScan Human	High (predicted)	EPM2A
hsa-miR-127-3p	CGGAUCC	1.085	TargetScan Human	High (predicted)	CREB3L1
hsa-miR-127-3p	CGGAUCC	1.085	TargetScan Human	High (predicted)	KIFC2
hsa-miR-127-3p	CGGAUCC	1.085	TargetScan Human	High (predicted)	DPH2
hsa-miR-127-3p	CGGAUCC	1.085	TargetScan Human	High (predicted)	MAGI1
hsa-miR-127-3p	CGGAUCC	1.085	TargetScan Human	High (predicted)	SDC1
hsa-miR-127-3p	CGGAUCC	1.085	TargetScan Human	High (predicted)	DLX6
hsa-miR-127-3p	CGGAUCC	1.085	TargetScan Human	High (predicted)	VTI1A
hsa-miR-127-3p	CGGAUCC	1.085	TargetScan Human	High (predicted)	EIF2D
hsa-miR-127-3p	CGGAUCC	1.085	TargetScan Human	High (predicted)	KLHL14
hsa-miR-127-3p	CGGAUCC	1.085	TargetScan Human	High (predicted)	BAG5
hsa-miR-127-3p	CGGAUCC	1.085	TargetScan Human	High (predicted)	SCARF1
hsa-miR-127-3p	CGGAUCC	1.085	TargetScan Human	High (predicted)	MTHFSD
hsa-miR-127-3p	CGGAUCC	1.085	TargetScan Human	High (predicted)	STYXL1
hsa-miR-127-3p	CGGAUCC	1.085	TargetScan Human	High (predicted)	PATE3
hsa-miR-127-3p	CGGAUCC	1.085	TargetScan Human	High (predicted)	PKN2
hsa-miR-127-3p	CGGAUCC	1.085	TargetScan Human	High (predicted)	DDX11
hsa-miR-127-3p	CGGAUCC	1.085	TargetScan Human	High (predicted)	ADRBK1
hsa-miR-127-3p	CGGAUCC	1.085	TargetScan Human	High (predicted)	BFAR
hsa-miR-127-3p	CGGAUCC	1.085	TargetScan Human	High (predicted)	SEPTIN7
hsa-miR-127-3p	CGGAUCC	1.085	TargetScan Human	High (predicted)	LHX1
hsa-miR-127-3p	CGGAUCC	1.085	TargetScan Human	High (predicted)	CTB_158D103
hsa-miR-127-3p	CGGAUCC	1.085	TargetScan Human	High (predicted)	INPP5E
hsa-miR-127-3p	CGGAUCC	1.085	TargetScan Human	High (predicted)	ACO2
hsa-miR-127-3p	CGGAUCC	1.085	TargetScan Human	High (predicted)	C17orf96
hsa-miR-127-3p	CGGAUCC	1.085	TargetScan Human	High (predicted)	RBPMS
hsa-miR-127-3p	CGGAUCC	1.085	TargetScan Human	High (predicted)	SEPT7
hsa-miR-127-3p	CGGAUCC	1.085	TargetScan Human	High (predicted)	LOC105371730
hsa-miR-127-3p	CGGAUCC	1.085	TargetScan Human	High (predicted)	ARMC7
hsa-miR-127-3p	CGGAUCC	1.085	TargetScan Human	High (predicted)	MTCP1
hsa-miR-127-3p	CGGAUCC	1.085	TargetScan Human	High (predicted)	FJX1
hsa-miR-127-3p	CGGAUCC	1.085	TargetScan Human	High (predicted)	SHISA7
hsa-miR-127-3p	CGGAUCC	1.085	TargetScan Human	High (predicted)	ATP1A2
hsa-miR-127-3p	CGGAUCC	1.085	TargetScan Human	High (predicted)	ATXN7L3
hsa-miR-127-3p	CGGAUCC	1.085	TargetScan Human	High (predicted)	HTR1A
hsa-miR-127-3p	CGGAUCC	1.085	TargetScan Human	High (predicted)	BOLA1
hsa-miR-127-3p	CGGAUCC	1.085	TargetScan Human	High (predicted)	VPS52
hsa-miR-127-3p	CGGAUCC	1.085	TargetScan Human	High (predicted)	VAMP2
hsa-miR-127-3p	CGGAUCC	1.085	TargetScan Human	High (predicted)	SETD8
hsa-miR-127-3p	CGGAUCC	1.085	TargetScan Human	High (predicted)	PLXNA2
hsa-miR-127-3p	CGGAUCC	1.085	TargetScan Human	High (predicted)	CYB5D1
hsa-miR-127-3p	CGGAUCC	1.085	TargetScan Human	High (predicted)	TMCO5A
hsa-miR-127-3p	CGGAUCC	1.085	TargetScan Human	High (predicted)	SMPD3
hsa-miR-127-3p	CGGAUCC	1.085	TargetScan Human	High (predicted)	LCNL1
hsa-miR-127-3p	CGGAUCC	1.085	TargetScan Human	High (predicted)	TARBP2
hsa-miR-127-3p	CGGAUCC	1.085	TargetScan Human	High (predicted)	TRNP1
hsa-miR-127-3p	CGGAUCC	1.085	TargetScan Human	High (predicted)	CT62
hsa-miR-127-3p	CGGAUCC	1.085	TargetScan Human	High (predicted)	VSX1
hsa-miR-127-3p	CGGAUCC	1.085	TargetScan Human	High (predicted)	RIPK1
hsa-miR-127-3p	CGGAUCC	1.085	miRecords	Experimentally Observed	BCL6
hsa-miR-127-3p	CGGAUCC	1.085	TargetScan Human	High (predicted)	NRGN
hsa-miR-127-3p	CGGAUCC	1.085	TargetScan Human	High (predicted)	CYB561D1
hsa-miR-127-3p	CGGAUCC	1.085	TargetScan Human	High (predicted)	GRK2
hsa-miR-127-3p	CGGAUCC	1.085	TargetScan Human	High (predicted)	MAP2K4
hsa-miR-127-3p	CGGAUCC	1.085	TargetScan Human	High (predicted)	HLA-DOA
hsa-miR-127-3p	CGGAUCC	1.085	TargetScan Human	High (predicted)	AC011484.1
hsa-miR-127-3p	CGGAUCC	1.085	TargetScan Human	High (predicted)	HMG20B
hsa-miR-127-3p	CGGAUCC	1.085	TargetScan Human	High (predicted)	BCAS3
hsa-miR-127-3p	CGGAUCC	1.085	TargetScan Human	High (predicted)	GJD3
hsa-miR-127-3p	CGGAUCC	1.085	TargetScan Human	High (predicted)	AC090616.2
hsa-miR-127-3p	CGGAUCC	1.085	TargetScan Human	High (predicted)	KAT5
hsa-miR-127-3p	CGGAUCC	1.085	TargetScan Human	High (predicted)	RAX
hsa-miR-127-3p	CGGAUCC	1.085	TargetScan Human	High (predicted)	NAT16
hsa-miR-127-3p	CGGAUCC	1.085	TargetScan Human	High (predicted)	DNAJC30
hsa-miR-127-3p	CGGAUCC	1.085	TargetScan Human	High (predicted)	AL031666.2
hsa-miR-127-3p	CGGAUCC	1.085	TargetScan Human	High (predicted)	XRCC3
hsa-miR-127-3p	CGGAUCC	1.085	TargetScan Human	High (predicted)	GPR1
hsa-miR-127-3p	CGGAUCC	1.085	TargetScan Human	High (predicted)	TPTE2
hsa-miR-127-3p	CGGAUCC	1.085	miRecords	Experimentally Observed	XBP1
hsa-miR-127-3p	CGGAUCC	1.085	TargetScan Human	High (predicted)	MAGIX
hsa-miR-127-3p	CGGAUCC	1.085	TargetScan Human	High (predicted)	FXYD7
hsa-miR-127-3p	CGGAUCC	1.085	TargetScan Human	High (predicted)	MEX3B
hsa-miR-127-3p	CGGAUCC	1.085	TargetScan Human	High (predicted)	RASSF4
hsa-miR-127-3p	CGGAUCC	1.085	TargetScan Human	High (predicted)	YKT6
hsa-miR-127-3p	CGGAUCC	1.085	TargetScan Human	High (predicted)	GADD45G
hsa-miR-127-3p	CGGAUCC	1.085	TargetScan Human	High (predicted)	SLC22A9
hsa-miR-127-3p	CGGAUCC	1.085	TargetScan Human	High (predicted)	TTC9
hsa-miR-127-3p	CGGAUCC	1.085	TargetScan Human	High (predicted)	LOC100131496
hsa-miR-127-3p	CGGAUCC	1.085	TargetScan Human	High (predicted)	IKBKAP
hsa-miR-127-3p	CGGAUCC	1.085	TargetScan Human	High (predicted)	STEAP1B
hsa-miR-127-3p	CGGAUCC	1.085	TargetScan Human	High (predicted)	KRT15
hsa-miR-127-3p	CGGAUCC	1.085	TargetScan Human	High (predicted)	RASSF3
hsa-miR-127-3p	CGGAUCC	1.085	TargetScan Human	High (predicted)	KLK12
hsa-miR-127-3p	CGGAUCC	1.085	TargetScan Human	High (predicted)	ING5
hsa-miR-127-3p	CGGAUCC	1.085	TargetScan Human	High (predicted)	PSMB5
hsa-miR-127-3p	CGGAUCC	1.085	TargetScan Human	High (predicted)	MEGF8
hsa-miR-127-3p	CGGAUCC	1.085	TargetScan Human	High (predicted)	IL2RA
hsa-miR-127-3p	CGGAUCC	1.085	TargetScan Human	High (predicted)	FAM27D1
hsa-miR-127-3p	CGGAUCC	1.085	TargetScan Human	High (predicted)	ITGA6
hsa-miR-127-3p	CGGAUCC	1.085	TargetScan Human	High (predicted)	ASGR1
hsa-miR-127-3p	CGGAUCC	1.085	TargetScan Human	High (predicted)	BAD
hsa-miR-127-3p	CGGAUCC	1.085	TargetScan Human	High (predicted)	KMT5A
hsa-miR-127-3p	CGGAUCC	1.085	TargetScan Human	High (predicted)	RASD2
hsa-miR-127-3p	CGGAUCC	1.085	TargetScan Human	High (predicted)	EPOP
hsa-miR-127-3p	CGGAUCC	1.085	TarBase,miRecords	Experimentally Observed	RTL1
hsa-miR-127-3p	CGGAUCC	1.085	TargetScan Human	High (predicted)	RP11-17M16.1
hsa-miR-127-3p	CGGAUCC	1.085	TargetScan Human	High (predicted)	MSC
hsa-miR-127-3p	CGGAUCC	1.085	TargetScan Human	High (predicted)	PGPEP1
hsa-miR-127-3p	CGGAUCC	1.085	TargetScan Human	High (predicted)	SKP2
hsa-miR-127-3p	CGGAUCC	1.085	TargetScan Human	High (predicted)	SLC25A2
hsa-miR-106b-5p	AAAGUGC	1.112	TargetScan Human	High (predicted)	MRPL24
hsa-miR-106b-5p	AAAGUGC	1.112	TargetScan Human	High (predicted)	RASL11B
hsa-miR-106b-5p	AAAGUGC	1.112	TargetScan Human	High (predicted)	RNH1
hsa-miR-106b-5p	AAAGUGC	1.112	TargetScan Human	High (predicted)	F3
hsa-miR-106b-5p	AAAGUGC	1.112	TargetScan Human	High (predicted)	SERF1A
hsa-miR-106b-5p	AAAGUGC	1.112	Ingenuity Expert Findings	Experimentally Observed	TNF
hsa-miR-106b-5p	AAAGUGC	1.112	Ingenuity Expert Findings,TargetScan Human	Moderate (predicted),Experimentally Observed	PTEN
hsa-miR-106b-5p	AAAGUGC	1.112	TargetScan Human	High (predicted)	NUP35
hsa-miR-106b-5p	AAAGUGC	1.112	TargetScan Human	High (predicted)	CDC37L1
hsa-miR-106b-5p	AAAGUGC	1.112	TargetScan Human	High (predicted)	SAMD12
hsa-miR-106b-5p	AAAGUGC	1.112	TargetScan Human	High (predicted)	ITPRIPL2
hsa-miR-106b-5p	AAAGUGC	1.112	TargetScan Human	High (predicted)	DDIAS
hsa-miR-106b-5p	AAAGUGC	1.112	TargetScan Human	High (predicted)	AKTIP
hsa-miR-106b-5p	AAAGUGC	1.112	Ingenuity Expert Findings,TargetScan Human	Experimentally Observed,High (predicted)	BAMBI
hsa-miR-106b-5p	AAAGUGC	1.112	TargetScan Human	High (predicted)	CENPQ
hsa-miR-106b-5p	AAAGUGC	1.112	TargetScan Human	High (predicted)	CFL2
hsa-miR-106b-5p	AAAGUGC	1.112	TargetScan Human	High (predicted)	RSRP1
hsa-miR-106b-5p	AAAGUGC	1.112	TargetScan Human	High (predicted)	MARCH4
hsa-miR-106b-5p	AAAGUGC	1.112	TargetScan Human	High (predicted)	COMMD6
hsa-miR-106b-5p	AAAGUGC	1.112	TargetScan Human	High (predicted)	FBXO48
hsa-miR-106b-5p	AAAGUGC	1.112	TargetScan Human	High (predicted)	BTG3
hsa-miR-106b-5p	AAAGUGC	1.112	TargetScan Human	High (predicted)	C11orf30
hsa-miR-106b-5p	AAAGUGC	1.112	TargetScan Human	High (predicted)	CTSA
hsa-miR-106b-5p	AAAGUGC	1.112	TargetScan Human	High (predicted)	FOXJ3
hsa-miR-106b-5p	AAAGUGC	1.112	Ingenuity Expert Findings,TargetScan Human,miRecords,TarBase	Experimentally Observed,High (predicted)	E2F1
hsa-miR-106b-5p	AAAGUGC	1.112	TargetScan Human	High (predicted)	DUSP2
hsa-miR-106b-5p	AAAGUGC	1.112	TargetScan Human	High (predicted)	GPR137B
hsa-miR-106b-5p	AAAGUGC	1.112	TargetScan Human	High (predicted)	EZH1
hsa-miR-106b-5p	AAAGUGC	1.112	Ingenuity Expert Findings,TargetScan Human,miRecords,TarBase	Experimentally Observed,High (predicted)	CDKN1A
hsa-miR-106b-5p	AAAGUGC	1.112	Ingenuity Expert Findings,TargetScan Human	Moderate (predicted),Experimentally Observed	MMP3
hsa-miR-106b-5p	AAAGUGC	1.112	TargetScan Human	High (predicted)	TRIM3
hsa-miR-106b-5p	AAAGUGC	1.112	TargetScan Human	High (predicted)	JPT1
hsa-miR-106b-5p	AAAGUGC	1.112	Ingenuity Expert Findings,TargetScan Human,miRecords	Experimentally Observed,High (predicted)	STAT3
hsa-miR-106b-5p	AAAGUGC	1.112	miRecords	Experimentally Observed	VEGFA
hsa-miR-106b-5p	AAAGUGC	1.112	TargetScan Human	High (predicted)	TMCC1
hsa-miR-106b-5p	AAAGUGC	1.112	TargetScan Human,TarBase,miRecords	Experimentally Observed,High (predicted)	ARID4B
hsa-miR-106b-5p	AAAGUGC	1.112	TargetScan Human	High (predicted)	C10orf40
hsa-miR-106b-5p	AAAGUGC	1.112	TargetScan Human	High (predicted)	ZNF367
hsa-miR-106b-5p	AAAGUGC	1.112	TargetScan Human	High (predicted)	TBC1D17
hsa-miR-106b-5p	AAAGUGC	1.112	TargetScan Human	High (predicted)	CXCL6
hsa-miR-106b-5p	AAAGUGC	1.112	TargetScan Human	High (predicted)	CMTR2
hsa-miR-106b-5p	AAAGUGC	1.112	TargetScan Human,miRecords	Moderate (predicted),Experimentally Observed	PAK5
hsa-miR-106b-5p	AAAGUGC	1.112	TargetScan Human	High (predicted)	CAMK2N2
hsa-miR-106b-5p	AAAGUGC	1.112	TargetScan Human	High (predicted)	FGD4
hsa-miR-106b-5p	AAAGUGC	1.112	TargetScan Human	High (predicted)	PTH
hsa-miR-106b-5p	AAAGUGC	1.112	TargetScan Human	High (predicted)	PPP3R1
hsa-miR-106b-5p	AAAGUGC	1.112	Ingenuity Expert Findings,miRecords	Experimentally Observed	BCL2L11
hsa-miR-106b-5p	AAAGUGC	1.112	TargetScan Human	High (predicted)	FAM45A
hsa-miR-106b-5p	AAAGUGC	1.112	Ingenuity Expert Findings,miRecords	Experimentally Observed	RUNX1
hsa-miR-106b-5p	AAAGUGC	1.112	TargetScan Human	High (predicted)	KCNK10
hsa-miR-106b-5p	AAAGUGC	1.112	TargetScan Human	High (predicted)	CROT
hsa-miR-106b-5p	AAAGUGC	1.112	TargetScan Human	High (predicted)	HN1
hsa-miR-106b-5p	AAAGUGC	1.112	TargetScan Human	High (predicted)	SQSTM1
hsa-miR-106b-5p	AAAGUGC	1.112	Ingenuity Expert Findings	Experimentally Observed	PPARG
hsa-miR-106b-5p	AAAGUGC	1.112	TargetScan Human	High (predicted)	SEMA4B
hsa-miR-106b-5p	AAAGUGC	1.112	TargetScan Human	High (predicted)	SERF1B
hsa-miR-106b-5p	AAAGUGC	1.112	TargetScan Human	High (predicted)	DERL2
hsa-miR-106b-5p	AAAGUGC	1.112	TargetScan Human	High (predicted)	GUCY1A1
hsa-miR-106b-5p	AAAGUGC	1.112	Ingenuity Expert Findings	Experimentally Observed	MICA
hsa-miR-106b-5p	AAAGUGC	1.112	Ingenuity Expert Findings,TargetScan Human,miRecords	Moderate (predicted),Experimentally Observed	APP
hsa-miR-106b-5p	AAAGUGC	1.112	TargetScan Human	High (predicted)	RGMA
hsa-miR-106b-5p	AAAGUGC	1.112	TargetScan Human	High (predicted)	RGMB
hsa-miR-106b-5p	AAAGUGC	1.112	TargetScan Human	High (predicted)	CTSK
hsa-miR-106b-5p	AAAGUGC	1.112	TargetScan Human	High (predicted)	PRR15
hsa-miR-106b-5p	AAAGUGC	1.112	TargetScan Human	High (predicted)	LIMA1
hsa-miR-106b-5p	AAAGUGC	1.112	Ingenuity Expert Findings,TargetScan Human	Moderate (predicted),Experimentally Observed	BNIP2
hsa-miR-106b-5p	AAAGUGC	1.112	TargetScan Human	High (predicted)	FAM210A
hsa-miR-106b-5p	AAAGUGC	1.112	TargetScan Human	High (predicted)	DKFZP434E1119
hsa-miR-106b-5p	AAAGUGC	1.112	TargetScan Human,miRecords	Experimentally Observed,High (predicted)	CXCL8
hsa-miR-106b-5p	AAAGUGC	1.112	TargetScan Human	High (predicted)	MARCHF4
hsa-miR-106b-5p	AAAGUGC	1.112	TargetScan Human	High (predicted)	LINC01553
hsa-miR-106b-5p	AAAGUGC	1.112	Ingenuity Expert Findings,TargetScan Human,TarBase	Experimentally Observed,High (predicted)	TGFBR2
hsa-miR-106b-5p	AAAGUGC	1.112	Ingenuity Expert Findings,TarBase,miRecords	Experimentally Observed	RB1
hsa-miR-106b-5p	AAAGUGC	1.112	TargetScan Human	High (predicted)	FAM219B
hsa-miR-106b-5p	AAAGUGC	1.112	TargetScan Human	High (predicted)	ZIM3
hsa-miR-106b-5p	AAAGUGC	1.112	TargetScan Human	High (predicted)	EGLN3
hsa-miR-106b-5p	AAAGUGC	1.112	Ingenuity Expert Findings,TargetScan Human	Experimentally Observed,High (predicted)	HBP1
hsa-miR-106b-5p	AAAGUGC	1.112	miRecords	Experimentally Observed	ITCH
hsa-miR-106b-5p	AAAGUGC	1.112	TargetScan Human	High (predicted)	TNFRSF21
hsa-miR-106b-5p	AAAGUGC	1.112	TargetScan Human	High (predicted)	CLIP4
hsa-miR-106b-5p	AAAGUGC	1.112	TargetScan Human	High (predicted)	CCNG2
hsa-miR-106b-5p	AAAGUGC	1.112	TargetScan Human	High (predicted)	SERP1
hsa-miR-106b-5p	AAAGUGC	1.112	Ingenuity Expert Findings	Experimentally Observed	TLR7
hsa-miR-106b-5p	AAAGUGC	1.112	TargetScan Human	High (predicted)	LIN7B
hsa-miR-106b-5p	AAAGUGC	1.112	TargetScan Human	High (predicted)	ZFAND4
hsa-miR-106b-5p	AAAGUGC	1.112	TargetScan Human	High (predicted)	SACS
hsa-miR-106b-5p	AAAGUGC	1.112	TargetScan Human	High (predicted)	DDHD1
hsa-miR-106b-5p	AAAGUGC	1.112	TargetScan Human	High (predicted)	FJX1
hsa-miR-106b-5p	AAAGUGC	1.112	TargetScan Human	High (predicted)	FYCO1
hsa-miR-106b-5p	AAAGUGC	1.112	TargetScan Human	High (predicted)	CCL1
hsa-miR-106b-5p	AAAGUGC	1.112	TargetScan Human	High (predicted)	CD69
hsa-miR-106b-5p	AAAGUGC	1.112	TargetScan Human	High (predicted)	CEP128
hsa-miR-106b-5p	AAAGUGC	1.112	TargetScan Human	High (predicted)	AGFG2
hsa-miR-106b-5p	AAAGUGC	1.112	TargetScan Human	High (predicted)	EMSY
hsa-miR-106b-5p	AAAGUGC	1.112	TargetScan Human	High (predicted)	RAB22A
hsa-miR-106b-5p	AAAGUGC	1.112	TargetScan Human,TarBase,miRecords	Moderate (predicted),Experimentally Observed	RBL2
hsa-miR-106b-5p	AAAGUGC	1.112	Ingenuity Expert Findings,TargetScan Human	Moderate (predicted),Experimentally Observed	CRIM1
hsa-miR-106b-5p	AAAGUGC	1.112	TargetScan Human	High (predicted)	ENPP5
hsa-miR-106b-5p	AAAGUGC	1.112	TargetScan Human	High (predicted)	COX8C
hsa-miR-106b-5p	AAAGUGC	1.112	TargetScan Human	High (predicted)	RHOC
hsa-miR-106b-5p	AAAGUGC	1.112	TargetScan Human	High (predicted)	RNF128
hsa-miR-106b-5p	AAAGUGC	1.112	miRecords	Experimentally Observed	VIM
hsa-miR-106b-5p	AAAGUGC	1.112	TargetScan Human	High (predicted)	C10orf107
hsa-miR-106b-5p	AAAGUGC	1.112	TargetScan Human	High (predicted)	SLC17A7
hsa-miR-106b-5p	AAAGUGC	1.112	TargetScan Human	High (predicted)	PLEKHA3
hsa-miR-106b-5p	AAAGUGC	1.112	TargetScan Human	High (predicted)	PTPDC1
hsa-miR-106b-5p	AAAGUGC	1.112	TargetScan Human	High (predicted)	NPLOC4
hsa-miR-106b-5p	AAAGUGC	1.112	TargetScan Human	High (predicted)	ATP12A
hsa-miR-106b-5p	AAAGUGC	1.112	TargetScan Human	High (predicted)	GUCY1A3
hsa-miR-106b-5p	AAAGUGC	1.112	TargetScan Human	High (predicted)	FCHO2
hsa-miR-106b-5p	AAAGUGC	1.112	Ingenuity Expert Findings,TargetScan Human	Experimentally Observed,High (predicted)	PKD2
hsa-miR-106b-5p	AAAGUGC	1.112	TargetScan Human	High (predicted)	SFR1
hsa-miR-106b-5p	AAAGUGC	1.112	TargetScan Human	High (predicted)	ARID4A
hsa-miR-106b-5p	AAAGUGC	1.112	TargetScan Human	High (predicted)	PTHLH
hsa-miR-106b-5p	AAAGUGC	1.112	TargetScan Human	High (predicted)	RPS15A
hsa-miR-106b-5p	AAAGUGC	1.112	TargetScan Human	High (predicted)	CTDSPL
hsa-miR-106b-5p	AAAGUGC	1.112	miRecords	Experimentally Observed	TUSC2
hsa-miR-106b-5p	AAAGUGC	1.112	TargetScan Human	High (predicted)	FAM169A
hsa-miR-106b-5p	AAAGUGC	1.112	TargetScan Human	High (predicted)	RP11_739B231
hsa-miR-106b-5p	AAAGUGC	1.112	TargetScan Human	High (predicted)	GLIS3
hsa-miR-106b-5p	AAAGUGC	1.112	TargetScan Human	High (predicted)	VSX1
hsa-miR-106b-5p	AAAGUGC	1.112	TargetScan Human	High (predicted)	ZFP3
hsa-miR-106b-5p	AAAGUGC	1.112	TargetScan Human	High (predicted)	UBC
hsa-miR-106b-5p	AAAGUGC	1.112	TargetScan Human	High (predicted)	PDCD1LG2
hsa-miR-106b-5p	AAAGUGC	1.112	Ingenuity Expert Findings	Experimentally Observed	BLACAT1
hsa-miR-106b-5p	AAAGUGC	1.112	TargetScan Human	High (predicted)	C18orf32
hsa-miR-106b-5p	AAAGUGC	1.112	TargetScan Human	High (predicted)	CHRM2
hsa-miR-106b-5p	AAAGUGC	1.112	TargetScan Human	High (predicted)	NKIRAS1
hsa-miR-106b-5p	AAAGUGC	1.112	TargetScan Human	High (predicted)	PON2
hsa-miR-106b-5p	AAAGUGC	1.112	TargetScan Human	High (predicted)	KLHL2
hsa-miR-106b-5p	AAAGUGC	1.112	TargetScan Human	High (predicted)	PLSCR4
hsa-miR-106b-5p	AAAGUGC	1.112	TargetScan Human	High (predicted)	VLDLR
hsa-miR-106b-5p	AAAGUGC	1.112	TargetScan Human	High (predicted)	PFN2
hsa-miR-106b-5p	AAAGUGC	1.112	TargetScan Human	High (predicted)	MYT1L
hsa-miR-106b-5p	AAAGUGC	1.112	TargetScan Human	High (predicted)	MAP3K2
hsa-miR-106b-5p	AAAGUGC	1.112	TargetScan Human	High (predicted)	NR4A2
hsa-miR-106b-5p	AAAGUGC	1.112	TargetScan Human,miRecords	Experimentally Observed,High (predicted)	BMPR2
hsa-miR-106b-5p	AAAGUGC	1.112	Ingenuity Expert Findings,TargetScan Human	Moderate (predicted),Experimentally Observed	E2F2
hsa-miR-106b-5p	AAAGUGC	1.112	TargetScan Human	High (predicted)	FBXL5
hsa-miR-106b-5p	AAAGUGC	1.112	miRecords	Experimentally Observed	MEF2D
hsa-miR-106b-5p	AAAGUGC	1.112	TargetScan Human	High (predicted)	MAPRE3
hsa-miR-106b-5p	AAAGUGC	1.112	TargetScan Human	High (predicted)	IRF9
hsa-miR-106b-5p	AAAGUGC	1.112	TargetScan Human	High (predicted)	SERF1A/SERF1B
hsa-miR-106b-5p	AAAGUGC	1.112	TargetScan Human	High (predicted)	NR4A3
hsa-miR-106b-5p	AAAGUGC	1.112	TargetScan Human	High (predicted)	TBC1D20
hsa-miR-106b-5p	AAAGUGC	1.112	TargetScan Human	High (predicted)	C7orf43
hsa-miR-106b-5p	AAAGUGC	1.112	TargetScan Human	High (predicted)	NTN4
hsa-miR-106b-5p	AAAGUGC	1.112	TargetScan Human	High (predicted)	KIF23
hsa-miR-106b-5p	AAAGUGC	1.112	TargetScan Human	High (predicted)	ARHGAP12
hsa-miR-106b-5p	AAAGUGC	1.112	TargetScan Human	High (predicted)	ATG16L1
hsa-miR-106b-5p	AAAGUGC	1.112	TargetScan Human	High (predicted)	CAPRIN2
hsa-miR-106b-5p	AAAGUGC	1.112	TargetScan Human,miRecords	Moderate (predicted),Experimentally Observed	ESR1
hsa-miR-106b-5p	AAAGUGC	1.112	TargetScan Human	High (predicted)	OSM
hsa-miR-106b-5p	AAAGUGC	1.112	TargetScan Human	High (predicted)	BTBD10
hsa-miR-106b-5p	AAAGUGC	1.112	TargetScan Human	High (predicted)	CYBRD1
hsa-miR-106b-5p	AAAGUGC	1.112	Ingenuity Expert Findings	Experimentally Observed	PURA
hsa-miR-106b-5p	AAAGUGC	1.112	TargetScan Human	High (predicted)	NAGK
hsa-miR-106b-5p	AAAGUGC	1.112	TargetScan Human,miRecords	Moderate (predicted),Experimentally Observed	MAP3K12
hsa-miR-106b-5p	AAAGUGC	1.112	Ingenuity Expert Findings	Experimentally Observed	TP63
hsa-miR-106b-5p	AAAGUGC	1.112	TargetScan Human	High (predicted)	ZNF800
hsa-miR-106b-5p	AAAGUGC	1.112	TargetScan Human	High (predicted)	IL8
hsa-miR-106b-5p	AAAGUGC	1.112	TargetScan Human	High (predicted)	SLITRK3
hsa-miR-106b-5p	AAAGUGC	1.112	TargetScan Human	High (predicted)	SMOC1
hsa-miR-106b-5p	AAAGUGC	1.112	TargetScan Human	High (predicted)	E2F5
hsa-miR-106b-5p	AAAGUGC	1.112	TargetScan Human	High (predicted)	TMEM138
hsa-miR-106b-5p	AAAGUGC	1.112	TargetScan Human	High (predicted)	FICD
hsa-miR-106b-5p	AAAGUGC	1.112	TargetScan Human	High (predicted)	RUFY2
hsa-miR-106b-5p	AAAGUGC	1.112	TargetScan Human	High (predicted)	RP11-65D24.2
hsa-miR-106b-5p	AAAGUGC	1.112	TargetScan Human	High (predicted)	BRMS1L
hsa-miR-106b-5p	AAAGUGC	1.112	TargetScan Human,miRecords	Moderate (predicted),Experimentally Observed	JAK1
hsa-miR-106b-5p	AAAGUGC	1.112	Ingenuity Expert Findings	Experimentally Observed	CREB1
hsa-miR-106b-5p	AAAGUGC	1.112	TargetScan Human	High (predicted)	ANKRD52
hsa-miR-106b-5p	AAAGUGC	1.112	TargetScan Human,TarBase,miRecords	Moderate (predicted),Experimentally Observed	NCOA3
hsa-miR-106b-5p	AAAGUGC	1.112	TargetScan Human	High (predicted)	PRRG1
hsa-miR-106b-5p	AAAGUGC	1.112	TargetScan Human	High (predicted)	HAUS8
hsa-miR-106b-5p	AAAGUGC	1.112	TargetScan Human	High (predicted)	GPR137C
hsa-miR-106b-5p	AAAGUGC	1.112	TargetScan Human	High (predicted)	POLR3G
hsa-miR-106b-5p	AAAGUGC	1.112	TargetScan Human	High (predicted)	RBM24
hsa-miR-106b-5p	AAAGUGC	1.112	TargetScan Human	High (predicted)	STK17B
hsa-miR-106b-5p	AAAGUGC	1.112	TarBase,miRecords	Experimentally Observed	HIPK3
hsa-miR-106b-5p	AAAGUGC	1.112	TargetScan Human,miRecords	Moderate (predicted),Experimentally Observed	CCND1
hsa-miR-106b-5p	AAAGUGC	1.112	TargetScan Human	High (predicted)	UEVLD
hsa-miR-106b-5p	AAAGUGC	1.112	TargetScan Human	High (predicted)	URI1
hsa-miR-106b-5p	AAAGUGC	1.112	TargetScan Human	High (predicted)	CABCOCO1
hsa-miR-106b-5p	AAAGUGC	1.112	TargetScan Human	High (predicted)	FGL2
hsa-miR-106b-5p	AAAGUGC	1.112	TargetScan Human	High (predicted)	PFKP
hsa-miR-106b-5p	AAAGUGC	1.112	Ingenuity Expert Findings	Experimentally Observed	E2F3
hsa-miR-106b-5p	AAAGUGC	1.112	TargetScan Human	High (predicted)	PXK
hsa-miR-106b-5p	AAAGUGC	1.112	TargetScan Human	High (predicted)	SPACA4
hsa-miR-106b-5p	AAAGUGC	1.112	TargetScan Human	High (predicted)	APCDD1
hsa-miR-106b-5p	AAAGUGC	1.112	TargetScan Human	High (predicted)	TIMM17A
hsa-miR-106b-5p	AAAGUGC	1.112	TargetScan Human	High (predicted)	MASTL
hsa-miR-106b-5p	AAAGUGC	1.112	TargetScan Human	High (predicted)	TOPORS
hsa-miR-106b-5p	AAAGUGC	1.112	TargetScan Human	High (predicted)	OPCML
hsa-miR-106b-5p	AAAGUGC	1.112	TargetScan Human	High (predicted)	SLC24A2
hsa-miR-106b-5p	AAAGUGC	1.112	TargetScan Human	High (predicted)	ZNFX1
hsa-miR-106b-5p	AAAGUGC	1.112	TargetScan Human	High (predicted)	MRPL43
hsa-miR-106b-5p	AAAGUGC	1.112	TargetScan Human,miRecords	Experimentally Observed,High (predicted)	ZBTB7A
hsa-miR-106b-5p	AAAGUGC	1.112	TargetScan Human	High (predicted)	NPAS2
hsa-miR-106b-5p	AAAGUGC	1.112	Ingenuity Expert Findings	Experimentally Observed	TBC1D2
hsa-miR-106b-5p	AAAGUGC	1.112	TargetScan Human	High (predicted)	BBIP1
hsa-miR-106b-5p	AAAGUGC	1.112	TarBase,miRecords	Experimentally Observed	MYLIP
hsa-miR-106b-5p	AAAGUGC	1.112	miRecords	Experimentally Observed	BCL2
hsa-miR-106b-5p	AAAGUGC	1.112	Ingenuity Expert Findings,TargetScan Human	Moderate (predicted),Experimentally Observed	EGR2
hsa-miR-106b-5p	AAAGUGC	1.112	TargetScan Human	High (predicted)	PKIA
hsa-miR-106b-5p	AAAGUGC	1.112	TargetScan Human	High (predicted)	CAMK2N1
hsa-miR-106b-5p	AAAGUGC	1.112	TargetScan Human	High (predicted)	C11orf82
hsa-miR-106b-5p	AAAGUGC	1.112	TargetScan Human	High (predicted)	CRYBG3
hsa-miR-106b-5p	AAAGUGC	1.112	TargetScan Human	High (predicted)	TMEM100
hsa-miR-106b-5p	AAAGUGC	1.112	TargetScan Human	High (predicted)	C1orf63
hsa-miR-106b-5p	AAAGUGC	1.112	TargetScan Human	High (predicted)	HOXB13
hsa-miR-106b-5p	AAAGUGC	1.112	TargetScan Human	High (predicted)	TRAPPC14
hsa-miR-106b-5p	AAAGUGC	1.112	Ingenuity Expert Findings	Experimentally Observed	CAMTA1
hsa-miR-106b-5p	AAAGUGC	1.112	TargetScan Human	High (predicted)	RRAGD
hsa-miR-106b-5p	AAAGUGC	1.112	TargetScan Human	High (predicted)	GPR6
hsa-miR-106b-5p	AAAGUGC	1.112	TargetScan Human	High (predicted)	DYNC1LI2
hsa-miR-106b-5p	AAAGUGC	1.112	TargetScan Human	High (predicted)	NABP1
hsa-miR-106b-5p	AAAGUGC	1.112	TargetScan Human	High (predicted)	EPHA4
hsa-miR-106b-5p	AAAGUGC	1.112	TargetScan Human	High (predicted)	RP11_65D242
hsa-miR-106b-5p	AAAGUGC	1.112	TargetScan Human	High (predicted)	VASH2
hsa-miR-106b-5p	AAAGUGC	1.112	TargetScan Human	High (predicted)	DENND10
hsa-miR-106b-5p	AAAGUGC	1.112	TargetScan Human,miRecords	Moderate (predicted),Experimentally Observed	S1PR1
hsa-miR-106b-5p	AAAGUGC	1.112	TargetScan Human	High (predicted)	PBX3
hsa-miR-6831-5p	AGGUAGA	-0.705	TargetScan Human	High (predicted)	C2orf40
hsa-miR-6831-5p	AGGUAGA	-0.705	TargetScan Human	High (predicted)	MLK4
hsa-miR-6831-5p	AGGUAGA	-0.705	TargetScan Human	High (predicted)	RPP25L
hsa-miR-6831-5p	AGGUAGA	-0.705	TargetScan Human	High (predicted)	SDR42E1
hsa-miR-6831-5p	AGGUAGA	-0.705	TargetScan Human	High (predicted)	ARMCX1
hsa-miR-6831-5p	AGGUAGA	-0.705	TargetScan Human	High (predicted)	MTRNR2L3
hsa-miR-6831-5p	AGGUAGA	-0.705	TargetScan Human	High (predicted)	ZNF23
hsa-miR-6831-5p	AGGUAGA	-0.705	TargetScan Human	High (predicted)	LGALS16
hsa-miR-6831-5p	AGGUAGA	-0.705	TargetScan Human	High (predicted)	LINC01619
hsa-miR-6831-5p	AGGUAGA	-0.705	TargetScan Human	High (predicted)	FAM222B
hsa-miR-6831-5p	AGGUAGA	-0.705	TargetScan Human	High (predicted)	ELMOD2
hsa-miR-6831-5p	AGGUAGA	-0.705	TargetScan Human	High (predicted)	HSD3B7
hsa-miR-6831-5p	AGGUAGA	-0.705	TargetScan Human	High (predicted)	AC090186.1
hsa-miR-6831-5p	AGGUAGA	-0.705	TargetScan Human	High (predicted)	PFKFB3
hsa-miR-6831-5p	AGGUAGA	-0.705	TargetScan Human	High (predicted)	HAND1
hsa-miR-6831-5p	AGGUAGA	-0.705	TargetScan Human	High (predicted)	RNFT1
hsa-miR-6831-5p	AGGUAGA	-0.705	TargetScan Human	High (predicted)	AC137056.1
hsa-miR-6831-5p	AGGUAGA	-0.705	TargetScan Human	High (predicted)	FBXO27
hsa-miR-6831-5p	AGGUAGA	-0.705	TargetScan Human	High (predicted)	EMCN
hsa-miR-6831-5p	AGGUAGA	-0.705	TargetScan Human	High (predicted)	REPIN1
hsa-miR-6831-5p	AGGUAGA	-0.705	TargetScan Human	High (predicted)	MTERF
hsa-miR-6831-5p	AGGUAGA	-0.705	TargetScan Human	High (predicted)	C10orf25
hsa-miR-6831-5p	AGGUAGA	-0.705	TargetScan Human	High (predicted)	SRD5A1
hsa-miR-6831-5p	AGGUAGA	-0.705	TargetScan Human	High (predicted)	LGALS14
hsa-miR-6831-5p	AGGUAGA	-0.705	TargetScan Human	High (predicted)	TRIM14
hsa-miR-6831-5p	AGGUAGA	-0.705	TargetScan Human	High (predicted)	NAP1L1
hsa-miR-6831-5p	AGGUAGA	-0.705	TargetScan Human	High (predicted)	INMT
hsa-miR-6831-5p	AGGUAGA	-0.705	TargetScan Human	High (predicted)	ELMO2
hsa-miR-6831-5p	AGGUAGA	-0.705	TargetScan Human	High (predicted)	PACRGL
hsa-miR-6831-5p	AGGUAGA	-0.705	TargetScan Human	High (predicted)	UGT2A2
hsa-miR-6831-5p	AGGUAGA	-0.705	TargetScan Human	High (predicted)	NECAB2
hsa-miR-6831-5p	AGGUAGA	-0.705	TargetScan Human	High (predicted)	CALHM4
hsa-miR-6831-5p	AGGUAGA	-0.705	TargetScan Human	High (predicted)	FHL5
hsa-miR-6831-5p	AGGUAGA	-0.705	TargetScan Human	High (predicted)	TMEM121B
hsa-miR-6831-5p	AGGUAGA	-0.705	TargetScan Human	High (predicted)	RPP14
hsa-miR-6831-5p	AGGUAGA	-0.705	TargetScan Human	High (predicted)	RP1-170O19.20
hsa-miR-6831-5p	AGGUAGA	-0.705	TargetScan Human	High (predicted)	MED10
hsa-miR-6831-5p	AGGUAGA	-0.705	TargetScan Human	High (predicted)	PTH
hsa-miR-6831-5p	AGGUAGA	-0.705	TargetScan Human	High (predicted)	C15orf26
hsa-miR-6831-5p	AGGUAGA	-0.705	TargetScan Human	High (predicted)	FGF11
hsa-miR-6831-5p	AGGUAGA	-0.705	TargetScan Human	High (predicted)	FAM26D
hsa-miR-6831-5p	AGGUAGA	-0.705	TargetScan Human	High (predicted)	CYP2U1
hsa-miR-6831-5p	AGGUAGA	-0.705	TargetScan Human	High (predicted)	LHX1
hsa-miR-6831-5p	AGGUAGA	-0.705	TargetScan Human	High (predicted)	ZIK1
hsa-miR-6831-5p	AGGUAGA	-0.705	TargetScan Human	High (predicted)	ABHD14A
hsa-miR-6831-5p	AGGUAGA	-0.705	TargetScan Human	High (predicted)	HOXA7
hsa-miR-6831-5p	AGGUAGA	-0.705	TargetScan Human	High (predicted)	RASSF8
hsa-miR-6831-5p	AGGUAGA	-0.705	TargetScan Human	High (predicted)	AL391152.1
hsa-miR-6831-5p	AGGUAGA	-0.705	TargetScan Human	High (predicted)	ZC3HAV1L
hsa-miR-6831-5p	AGGUAGA	-0.705	TargetScan Human	High (predicted)	GDF5OS
hsa-miR-6831-5p	AGGUAGA	-0.705	TargetScan Human	High (predicted)	TMEM72
hsa-miR-6831-5p	AGGUAGA	-0.705	TargetScan Human	High (predicted)	STX3
hsa-miR-6831-5p	AGGUAGA	-0.705	TargetScan Human	High (predicted)	RDH10
hsa-miR-6831-5p	AGGUAGA	-0.705	TargetScan Human	High (predicted)	ZBTB26
hsa-miR-6831-5p	AGGUAGA	-0.705	TargetScan Human	High (predicted)	AL357673.1
hsa-miR-6831-5p	AGGUAGA	-0.705	TargetScan Human	High (predicted)	RP11_446E244
hsa-miR-6831-5p	AGGUAGA	-0.705	TargetScan Human	High (predicted)	CDC7
hsa-miR-6831-5p	AGGUAGA	-0.705	TargetScan Human	High (predicted)	CRISP1
hsa-miR-6831-5p	AGGUAGA	-0.705	TargetScan Human	High (predicted)	ECRG4
hsa-miR-6831-5p	AGGUAGA	-0.705	TargetScan Human	High (predicted)	IL18BP
hsa-miR-6831-5p	AGGUAGA	-0.705	TargetScan Human	High (predicted)	TRIM6
hsa-miR-6831-5p	AGGUAGA	-0.705	TargetScan Human	High (predicted)	HOXA10-HOXA9
hsa-miR-6831-5p	AGGUAGA	-0.705	TargetScan Human	High (predicted)	PXT1
hsa-miR-6831-5p	AGGUAGA	-0.705	TargetScan Human	High (predicted)	MAP3K7CL
hsa-miR-6831-5p	AGGUAGA	-0.705	TargetScan Human	High (predicted)	LGALS13
hsa-miR-6831-5p	AGGUAGA	-0.705	TargetScan Human	High (predicted)	HOXC8
hsa-miR-6831-5p	AGGUAGA	-0.705	TargetScan Human	High (predicted)	THRSP
hsa-miR-6831-5p	AGGUAGA	-0.705	TargetScan Human	High (predicted)	PROP1
hsa-miR-6831-5p	AGGUAGA	-0.705	TargetScan Human	High (predicted)	SERPINB8
hsa-miR-6831-5p	AGGUAGA	-0.705	TargetScan Human	High (predicted)	LOC100287704/LOC100287834
hsa-miR-6831-5p	AGGUAGA	-0.705	TargetScan Human	High (predicted)	CCDC60
hsa-miR-6831-5p	AGGUAGA	-0.705	TargetScan Human	High (predicted)	GNG5P2
hsa-miR-6831-5p	AGGUAGA	-0.705	TargetScan Human	High (predicted)	AC006455.1
hsa-miR-6831-5p	AGGUAGA	-0.705	TargetScan Human	High (predicted)	RP11-147C23.1
hsa-miR-6831-5p	AGGUAGA	-0.705	TargetScan Human	High (predicted)	E2F6
hsa-miR-6831-5p	AGGUAGA	-0.705	TargetScan Human	High (predicted)	PFN2
hsa-miR-6831-5p	AGGUAGA	-0.705	TargetScan Human	High (predicted)	SPIN1
hsa-miR-6831-5p	AGGUAGA	-0.705	TargetScan Human	High (predicted)	MT-ND4L
hsa-miR-6831-5p	AGGUAGA	-0.705	TargetScan Human	High (predicted)	PPP1R15B
hsa-miR-6831-5p	AGGUAGA	-0.705	TargetScan Human	High (predicted)	NXPE3
hsa-miR-6831-5p	AGGUAGA	-0.705	TargetScan Human	High (predicted)	TEX19
hsa-miR-6831-5p	AGGUAGA	-0.705	TargetScan Human	High (predicted)	PLBD2
hsa-miR-6831-5p	AGGUAGA	-0.705	TargetScan Human	High (predicted)	PDAP1
hsa-miR-6831-5p	AGGUAGA	-0.705	TargetScan Human	High (predicted)	TPST2
hsa-miR-6831-5p	AGGUAGA	-0.705	TargetScan Human	High (predicted)	GNG5
hsa-miR-6831-5p	AGGUAGA	-0.705	TargetScan Human	High (predicted)	ERMN
hsa-miR-6831-5p	AGGUAGA	-0.705	TargetScan Human	High (predicted)	PIN4
hsa-miR-6831-5p	AGGUAGA	-0.705	TargetScan Human	High (predicted)	RTL4
hsa-miR-6831-5p	AGGUAGA	-0.705	TargetScan Human	High (predicted)	LRRC10
hsa-miR-6831-5p	AGGUAGA	-0.705	TargetScan Human	High (predicted)	NHLRC2
hsa-miR-6831-5p	AGGUAGA	-0.705	TargetScan Human	High (predicted)	PDE6D
hsa-miR-6831-5p	AGGUAGA	-0.705	TargetScan Human	High (predicted)	ZNF544
hsa-miR-6831-5p	AGGUAGA	-0.705	TargetScan Human	High (predicted)	MED31
hsa-miR-6831-5p	AGGUAGA	-0.705	TargetScan Human	High (predicted)	MTERF1
hsa-miR-6831-5p	AGGUAGA	-0.705	TargetScan Human	High (predicted)	TGFB1I1
hsa-miR-6831-5p	AGGUAGA	-0.705	TargetScan Human	High (predicted)	GDF5-AS1
hsa-miR-6831-5p	AGGUAGA	-0.705	TargetScan Human	High (predicted)	PRRG1
hsa-miR-6831-5p	AGGUAGA	-0.705	TargetScan Human	High (predicted)	TMEM196
hsa-miR-6831-5p	AGGUAGA	-0.705	TargetScan Human	High (predicted)	POLR3G
hsa-miR-6831-5p	AGGUAGA	-0.705	TargetScan Human	High (predicted)	ZCCHC16
hsa-miR-6831-5p	AGGUAGA	-0.705	TargetScan Human	High (predicted)	ZNF569
hsa-miR-6831-5p	AGGUAGA	-0.705	TargetScan Human	High (predicted)	RAD54B
hsa-miR-6831-5p	AGGUAGA	-0.705	TargetScan Human	High (predicted)	C17orf66
hsa-miR-6831-5p	AGGUAGA	-0.705	TargetScan Human	High (predicted)	MAP3K21
hsa-miR-6831-5p	AGGUAGA	-0.705	TargetScan Human	High (predicted)	C12orf79
hsa-miR-6831-5p	AGGUAGA	-0.705	TargetScan Human	High (predicted)	LINC02790
hsa-miR-6831-5p	AGGUAGA	-0.705	TargetScan Human	High (predicted)	SMAD6
hsa-miR-6831-5p	AGGUAGA	-0.705	TargetScan Human	High (predicted)	MCC
hsa-miR-6831-5p	AGGUAGA	-0.705	TargetScan Human	High (predicted)	OR51E2
hsa-miR-6831-5p	AGGUAGA	-0.705	TargetScan Human	High (predicted)	HOXB7
hsa-miR-6831-5p	AGGUAGA	-0.705	TargetScan Human	High (predicted)	LRRC49
hsa-miR-6831-5p	AGGUAGA	-0.705	TargetScan Human	High (predicted)	MAST1
hsa-miR-6831-5p	AGGUAGA	-0.705	TargetScan Human	High (predicted)	ZBTB8B
hsa-miR-6831-5p	AGGUAGA	-0.705	TargetScan Human	High (predicted)	CECR6
hsa-miR-6831-5p	AGGUAGA	-0.705	TargetScan Human	High (predicted)	PRSS22
hsa-miR-6831-5p	AGGUAGA	-0.705	TargetScan Human	High (predicted)	SPRYD4
hsa-miR-6831-5p	AGGUAGA	-0.705	TargetScan Human	High (predicted)	ADORA1
hsa-miR-6831-5p	AGGUAGA	-0.705	TargetScan Human	High (predicted)	SULT1C4
hsa-miR-6831-5p	AGGUAGA	-0.705	TargetScan Human	High (predicted)	UBA1
hsa-miR-6831-5p	AGGUAGA	-0.705	TargetScan Human	High (predicted)	CFAP161
hsa-miR-6831-5p	AGGUAGA	-0.705	TargetScan Human	High (predicted)	C2orf88
hsa-miR-6831-5p	AGGUAGA	-0.705	TargetScan Human	High (predicted)	C5orf51
hsa-miR-6831-5p	AGGUAGA	-0.705	TargetScan Human	High (predicted)	TIMM23
hsa-miR-6831-5p	AGGUAGA	-0.705	TargetScan Human	High (predicted)	GMFB
hsa-miR-6831-5p	AGGUAGA	-0.705	TargetScan Human	High (predicted)	ZNF22-AS1
hsa-miR-6831-5p	AGGUAGA	-0.705	TargetScan Human	High (predicted)	LMO7
hsa-miR-6831-5p	AGGUAGA	-0.705	TargetScan Human	High (predicted)	DPY19L4
hsa-miR-6831-5p	AGGUAGA	-0.705	TargetScan Human	High (predicted)	LDOC1
hsa-miR-6831-5p	AGGUAGA	-0.705	TargetScan Human	High (predicted)	GOLGA5
hsa-miR-6831-5p	AGGUAGA	-0.705	TargetScan Human	High (predicted)	AC120194.1
hsa-miR-6831-5p	AGGUAGA	-0.705	TargetScan Human	High (predicted)	EFCAB6
hsa-miR-6831-5p	AGGUAGA	-0.705	TargetScan Human	High (predicted)	HMGA2
hsa-miR-6831-5p	AGGUAGA	-0.705	TargetScan Human	High (predicted)	IL10RB
hsa-miR-6831-5p	AGGUAGA	-0.705	TargetScan Human	High (predicted)	ERP29
hsa-miR-6831-5p	AGGUAGA	-0.705	TargetScan Human	High (predicted)	GNB3
hsa-miR-6831-5p	AGGUAGA	-0.705	TargetScan Human	High (predicted)	HOXA9
hsa-miR-6831-5p	AGGUAGA	-0.705	TargetScan Human	High (predicted)	C14orf178
hsa-miR-191-5p	AACGGAA	0.796	TargetScan Human	High (predicted)	FGF20
hsa-miR-191-5p	AACGGAA	0.796	TargetScan Human	High (predicted)	SATB1
hsa-miR-191-5p	AACGGAA	0.796	TargetScan Human	High (predicted)	TAF5
hsa-miR-191-5p	AACGGAA	0.796	TargetScan Human	High (predicted)	HRSP12
hsa-miR-191-5p	AACGGAA	0.796	TargetScan Human	High (predicted)	TMOD2
hsa-miR-191-5p	AACGGAA	0.796	TargetScan Human	High (predicted)	SPO11
hsa-miR-191-5p	AACGGAA	0.796	TargetScan Human	High (predicted)	PCSK9
hsa-miR-191-5p	AACGGAA	0.796	TargetScan Human	High (predicted)	MIGA1
hsa-miR-191-5p	AACGGAA	0.796	Ingenuity Expert Findings	Experimentally Observed	Ccl9
hsa-miR-191-5p	AACGGAA	0.796	TargetScan Human	High (predicted)	PARP11
hsa-miR-191-5p	AACGGAA	0.796	TargetScan Human	High (predicted)	LINGO2
hsa-miR-191-5p	AACGGAA	0.796	TargetScan Human	High (predicted)	RP11_674E164
hsa-miR-191-5p	AACGGAA	0.796	TargetScan Human	High (predicted)	WSB1
hsa-miR-191-5p	AACGGAA	0.796	TargetScan Human	High (predicted)	ORC3
hsa-miR-191-5p	AACGGAA	0.796	TargetScan Human	High (predicted)	UNC5B
hsa-miR-191-5p	AACGGAA	0.796	TargetScan Human	High (predicted)	FAM73A
hsa-miR-191-5p	AACGGAA	0.796	TargetScan Human	High (predicted)	OR2T34
hsa-miR-191-5p	AACGGAA	0.796	Ingenuity Expert Findings	Experimentally Observed	IL6
hsa-miR-191-5p	AACGGAA	0.796	TargetScan Human	High (predicted)	MCM5
hsa-miR-191-5p	AACGGAA	0.796	TargetScan Human	High (predicted)	AC104472.1
hsa-miR-191-5p	AACGGAA	0.796	TargetScan Human	High (predicted)	CDKL1
hsa-miR-191-5p	AACGGAA	0.796	TargetScan Human	High (predicted)	HARS
hsa-miR-191-5p	AACGGAA	0.796	TargetScan Human	High (predicted)	DDX6
hsa-miR-191-5p	AACGGAA	0.796	Ingenuity Expert Findings	Experimentally Observed	TLR3
hsa-miR-191-5p	AACGGAA	0.796	TargetScan Human	High (predicted)	EGR1
hsa-miR-191-5p	AACGGAA	0.796	TargetScan Human	High (predicted)	MAPRE3
hsa-miR-191-5p	AACGGAA	0.796	TargetScan Human	High (predicted)	VXN
hsa-miR-191-5p	AACGGAA	0.796	TargetScan Human	High (predicted)	ADCK1
hsa-miR-191-5p	AACGGAA	0.796	TargetScan Human	High (predicted)	NEURL4
hsa-miR-191-5p	AACGGAA	0.796	TargetScan Human	High (predicted)	SPATA18
hsa-miR-191-5p	AACGGAA	0.796	TargetScan Human	High (predicted)	DBT
hsa-miR-191-5p	AACGGAA	0.796	TargetScan Human	High (predicted)	TMC7
hsa-miR-191-5p	AACGGAA	0.796	TargetScan Human	High (predicted)	MIEF1
hsa-miR-191-5p	AACGGAA	0.796	TargetScan Human	High (predicted)	TMEM70
hsa-miR-191-5p	AACGGAA	0.796	TargetScan Human	High (predicted)	ASTE1
hsa-miR-191-5p	AACGGAA	0.796	TargetScan Human	High (predicted)	DDHD1
hsa-miR-191-5p	AACGGAA	0.796	Ingenuity Expert Findings	Experimentally Observed	CRP
hsa-miR-191-5p	AACGGAA	0.796	TargetScan Human	High (predicted)	RIDA
hsa-miR-191-5p	AACGGAA	0.796	TargetScan Human	High (predicted)	PPP1CB
hsa-miR-191-5p	AACGGAA	0.796	TargetScan Human	High (predicted)	ZCCHC8
hsa-miR-191-5p	AACGGAA	0.796	TargetScan Human	High (predicted)	SLC25A24
hsa-miR-191-5p	AACGGAA	0.796	TargetScan Human	High (predicted)	C8orf46
hsa-miR-191-5p	AACGGAA	0.796	TargetScan Human	High (predicted)	CALN1
hsa-miR-191-5p	AACGGAA	0.796	TargetScan Human	High (predicted)	PLCD1
hsa-miR-191-5p	AACGGAA	0.796	TargetScan Human	High (predicted)	FAM78A
hsa-miR-191-5p	AACGGAA	0.796	TargetScan Human	High (predicted)	HOXB2
hsa-miR-191-5p	AACGGAA	0.796	TargetScan Human	High (predicted)	OR2T3/OR2T34
hsa-miR-191-5p	AACGGAA	0.796	TargetScan Human	High (predicted)	CMTR2
hsa-miR-191-5p	AACGGAA	0.796	TargetScan Human	High (predicted)	CEBPB
hsa-miR-191-5p	AACGGAA	0.796	TargetScan Human	High (predicted)	ZBTB2
hsa-miR-191-5p	AACGGAA	0.796	TargetScan Human	High (predicted)	KIAA0125
hsa-miR-191-5p	AACGGAA	0.796	TargetScan Human	High (predicted)	DCTN4
hsa-miR-191-5p	AACGGAA	0.796	TargetScan Human	High (predicted)	MAGEH1
hsa-miR-191-5p	AACGGAA	0.796	TargetScan Human	High (predicted)	YBX3
hsa-miR-191-5p	AACGGAA	0.796	TargetScan Human	High (predicted)	ZNF275
hsa-miR-191-5p	AACGGAA	0.796	TargetScan Human	High (predicted)	CRH
hsa-miR-191-5p	AACGGAA	0.796	TargetScan Human	High (predicted)	B4GALT6
hsa-miR-191-5p	AACGGAA	0.796	TargetScan Human	High (predicted)	ZBTB34
hsa-miR-342-3p	CUCACAC	0.639	TargetScan Human	High (predicted)	C8orf33
hsa-miR-342-3p	CUCACAC	0.639	TargetScan Human	High (predicted)	LINC01148
hsa-miR-342-3p	CUCACAC	0.639	TargetScan Human	High (predicted)	LINC01118
hsa-miR-342-3p	CUCACAC	0.639	TargetScan Human	High (predicted)	TTC31
hsa-miR-342-3p	CUCACAC	0.639	TargetScan Human	High (predicted)	IL3
hsa-miR-342-3p	CUCACAC	0.639	TargetScan Human	High (predicted)	ALKBH6
hsa-miR-342-3p	CUCACAC	0.639	TargetScan Human	High (predicted)	FAM222B
hsa-miR-342-3p	CUCACAC	0.639	TargetScan Human	High (predicted)	C10orf111
hsa-miR-342-3p	CUCACAC	0.639	TargetScan Human	High (predicted)	SMIM17
hsa-miR-342-3p	CUCACAC	0.639	TargetScan Human	High (predicted)	FAM69C
hsa-miR-342-3p	CUCACAC	0.639	TargetScan Human	High (predicted)	DRAM1
hsa-miR-342-3p	CUCACAC	0.639	TargetScan Human	High (predicted)	MAGEB2
hsa-miR-342-3p	CUCACAC	0.639	TargetScan Human	High (predicted)	C5orf24
hsa-miR-342-3p	CUCACAC	0.639	TargetScan Human	High (predicted)	MYH13
hsa-miR-342-3p	CUCACAC	0.639	TargetScan Human	High (predicted)	RP11-322L20.1
hsa-miR-342-3p	CUCACAC	0.639	TargetScan Human	High (predicted)	PRPF40B
hsa-miR-342-3p	CUCACAC	0.639	TargetScan Human	High (predicted)	BMP7
hsa-miR-342-3p	CUCACAC	0.639	TargetScan Human	High (predicted)	CCSAP
hsa-miR-342-3p	CUCACAC	0.639	TargetScan Human	High (predicted)	PVRIG
hsa-miR-342-3p	CUCACAC	0.639	TargetScan Human	High (predicted)	NABP2
hsa-miR-342-3p	CUCACAC	0.639	TargetScan Human	High (predicted)	PAGR1
hsa-miR-342-3p	CUCACAC	0.639	TargetScan Human	High (predicted)	GXYLT1
hsa-miR-342-3p	CUCACAC	0.639	TargetScan Human	High (predicted)	SLC6A19
hsa-miR-342-3p	CUCACAC	0.639	TargetScan Human	High (predicted)	C21orf128
hsa-miR-342-3p	CUCACAC	0.639	TargetScan Human	High (predicted)	HRSP12
hsa-miR-342-3p	CUCACAC	0.639	TargetScan Human	High (predicted)	LINC00908
hsa-miR-342-3p	CUCACAC	0.639	TargetScan Human	High (predicted)	PUS10
hsa-miR-342-3p	CUCACAC	0.639	TargetScan Human	High (predicted)	DDX49
hsa-miR-342-3p	CUCACAC	0.639	TargetScan Human	High (predicted)	DCAF12
hsa-miR-342-3p	CUCACAC	0.639	TargetScan Human	High (predicted)	TCF15
hsa-miR-342-3p	CUCACAC	0.639	TargetScan Human	High (predicted)	RNF38
hsa-miR-342-3p	CUCACAC	0.639	TargetScan Human	High (predicted)	ZSWIM3
hsa-miR-342-3p	CUCACAC	0.639	TargetScan Human	High (predicted)	ID4
hsa-miR-342-3p	CUCACAC	0.639	TargetScan Human	High (predicted)	AC016722.1
hsa-miR-342-3p	CUCACAC	0.639	TargetScan Human	High (predicted)	RIDA
hsa-miR-342-3p	CUCACAC	0.639	TargetScan Human	High (predicted)	AGPAT4
hsa-miR-342-3p	CUCACAC	0.639	TargetScan Human	High (predicted)	HDAC7
hsa-miR-342-3p	CUCACAC	0.639	TargetScan Human	High (predicted)	SMIM10
hsa-miR-342-3p	CUCACAC	0.639	TargetScan Human	High (predicted)	WDR54
hsa-miR-342-3p	CUCACAC	0.639	TargetScan Human	High (predicted)	ZIM2
hsa-miR-342-3p	CUCACAC	0.639	TargetScan Human	High (predicted)	PLEKHB2
hsa-miR-342-3p	CUCACAC	0.639	TargetScan Human	High (predicted)	RPP38-DT
hsa-miR-342-3p	CUCACAC	0.639	TargetScan Human	High (predicted)	SPINK13
hsa-miR-342-3p	CUCACAC	0.639	TargetScan Human	High (predicted)	DIPK1C
hsa-miR-342-3p	CUCACAC	0.639	TargetScan Human	High (predicted)	GOLGA7B
hsa-miR-342-3p	CUCACAC	0.639	TargetScan Human	High (predicted)	ZNF726
hsa-miR-342-3p	CUCACAC	0.639	TargetScan Human	High (predicted)	IER3
hsa-miR-342-3p	CUCACAC	0.639	TargetScan Human	High (predicted)	NUBPL
hsa-miR-342-3p	CUCACAC	0.639	TargetScan Human	High (predicted)	ZNF322
hsa-miR-342-3p	CUCACAC	0.639	TargetScan Human	High (predicted)	KDM4D
hsa-miR-342-3p	CUCACAC	0.639	TargetScan Human	High (predicted)	KCTD6
hsa-miR-342-3p	CUCACAC	0.639	TargetScan Human	High (predicted)	ANKS4B
hsa-miR-342-3p	CUCACAC	0.639	TargetScan Human	High (predicted)	FAM208A
hsa-miR-342-3p	CUCACAC	0.639	TargetScan Human	High (predicted)	MIER3
hsa-miR-342-3p	CUCACAC	0.639	TargetScan Human	High (predicted)	RGS4
hsa-miR-342-3p	CUCACAC	0.639	TargetScan Human	High (predicted)	PATE2
hsa-miR-342-3p	CUCACAC	0.639	TargetScan Human	High (predicted)	TCF24
hsa-miR-342-3p	CUCACAC	0.639	TargetScan Human	High (predicted)	ZNF791
hsa-miR-342-3p	CUCACAC	0.639	TargetScan Human	High (predicted)	TASOR
hsa-miR-342-3p	CUCACAC	0.639	TargetScan Human	High (predicted)	PIN4
hsa-miR-342-3p	CUCACAC	0.639	TargetScan Human	High (predicted)	ZNF610
hsa-miR-342-3p	CUCACAC	0.639	TargetScan Human	High (predicted)	ZNF740
hsa-miR-342-3p	CUCACAC	0.639	TargetScan Human	High (predicted)	CLLU1
hsa-miR-342-3p	CUCACAC	0.639	TargetScan Human	High (predicted)	HTR2C
hsa-miR-342-3p	CUCACAC	0.639	TargetScan Human	High (predicted)	AGR2
hsa-miR-342-3p	CUCACAC	0.639	TargetScan Human	High (predicted)	DTD1
hsa-miR-342-3p	CUCACAC	0.639	TargetScan Human	High (predicted)	AC009133.23
hsa-miR-342-3p	CUCACAC	0.639	TargetScan Human	High (predicted)	C12orf43
hsa-miR-342-3p	CUCACAC	0.639	TargetScan Human	High (predicted)	ABCD4
hsa-miR-342-3p	CUCACAC	0.639	TargetScan Human	High (predicted)	LGSN
hsa-miR-342-3p	CUCACAC	0.639	TargetScan Human	High (predicted)	OSER1
hsa-miR-342-3p	CUCACAC	0.639	TargetScan Human	High (predicted)	RNF144B
hsa-miR-342-3p	CUCACAC	0.639	TargetScan Human	High (predicted)	ADI1
hsa-miR-342-3p	CUCACAC	0.639	TargetScan Human	High (predicted)	ADAM9
hsa-miR-342-3p	CUCACAC	0.639	Ingenuity Expert Findings,TargetScan Human	Moderate (predicted),Experimentally Observed	MTDH
hsa-miR-342-3p	CUCACAC	0.639	TargetScan Human	High (predicted)	BCL2L10
hsa-miR-342-3p	CUCACAC	0.639	TargetScan Human	High (predicted)	SPAG7
hsa-miR-342-3p	CUCACAC	0.639	TargetScan Human	High (predicted)	MRFAP1
hsa-miR-342-3p	CUCACAC	0.639	TargetScan Human	High (predicted)	UMODL1-AS1
hsa-miR-342-3p	CUCACAC	0.639	TargetScan Human	High (predicted)	C1orf147
hsa-miR-342-3p	CUCACAC	0.639	TargetScan Human	High (predicted)	UBE2D2
hsa-miR-342-3p	CUCACAC	0.639	TargetScan Human	High (predicted)	SEC61G
hsa-miR-342-3p	CUCACAC	0.639	TargetScan Human	High (predicted)	APITD1
hsa-miR-342-3p	CUCACAC	0.639	TargetScan Human	High (predicted)	CCER1
hsa-miR-342-3p	CUCACAC	0.639	TargetScan Human	High (predicted)	EPC1
hsa-miR-342-3p	CUCACAC	0.639	TargetScan Human	High (predicted)	SIGLEC15
hsa-miR-342-3p	CUCACAC	0.639	TargetScan Human	High (predicted)	LASP1
hsa-miR-342-3p	CUCACAC	0.639	TargetScan Human	High (predicted)	CENPS/CENPS-CORT
hsa-miR-342-3p	CUCACAC	0.639	TargetScan Human	High (predicted)	KDM6B
hsa-miR-342-3p	CUCACAC	0.639	TargetScan Human	High (predicted)	MATN1
hsa-miR-342-3p	CUCACAC	0.639	TargetScan Human	High (predicted)	TFRC
hsa-miR-342-3p	CUCACAC	0.639	TargetScan Human	High (predicted)	ZNF225
hsa-miR-342-3p	CUCACAC	0.639	TargetScan Human	High (predicted)	DTNBP1
hsa-miR-342-3p	CUCACAC	0.639	TargetScan Human	High (predicted)	RPN1
hsa-miR-342-3p	CUCACAC	0.639	TargetScan Human	High (predicted)	BTN2A1
hsa-miR-6824-5p	UAGGGGA	0.833	TargetScan Human	High (predicted)	GPHA2
hsa-miR-6824-5p	UAGGGGA	0.833	TargetScan Human	High (predicted)	MYO3A
hsa-miR-6824-5p	UAGGGGA	0.833	TargetScan Human	High (predicted)	H4C9
hsa-miR-6824-5p	UAGGGGA	0.833	TargetScan Human	High (predicted)	CLEC2A
hsa-miR-6824-5p	UAGGGGA	0.833	TargetScan Human	High (predicted)	LGALS16
hsa-miR-6824-5p	UAGGGGA	0.833	TargetScan Human	High (predicted)	SCN8A
hsa-miR-6824-5p	UAGGGGA	0.833	TargetScan Human	High (predicted)	FAM222B
hsa-miR-6824-5p	UAGGGGA	0.833	TargetScan Human	High (predicted)	UBXN4
hsa-miR-6824-5p	UAGGGGA	0.833	TargetScan Human	High (predicted)	MFGE8
hsa-miR-6824-5p	UAGGGGA	0.833	TargetScan Human	High (predicted)	MTRNR2L10
hsa-miR-6824-5p	UAGGGGA	0.833	TargetScan Human	High (predicted)	CHRNA10
hsa-miR-6824-5p	UAGGGGA	0.833	TargetScan Human	High (predicted)	ADRA1D
hsa-miR-6824-5p	UAGGGGA	0.833	TargetScan Human	High (predicted)	GDI1
hsa-miR-6824-5p	UAGGGGA	0.833	TargetScan Human	High (predicted)	MIEN1
hsa-miR-6824-5p	UAGGGGA	0.833	TargetScan Human	High (predicted)	CCDC87
hsa-miR-6824-5p	UAGGGGA	0.833	TargetScan Human	High (predicted)	KIAA1143
hsa-miR-6824-5p	UAGGGGA	0.833	TargetScan Human	High (predicted)	LGALS14
hsa-miR-6824-5p	UAGGGGA	0.833	TargetScan Human	High (predicted)	MUC21
hsa-miR-6824-5p	UAGGGGA	0.833	TargetScan Human	High (predicted)	TUSC1
hsa-miR-6824-5p	UAGGGGA	0.833	TargetScan Human	High (predicted)	ACBD4
hsa-miR-6824-5p	UAGGGGA	0.833	TargetScan Human	High (predicted)	MMP19
hsa-miR-6824-5p	UAGGGGA	0.833	TargetScan Human	High (predicted)	STARD4
hsa-miR-6824-5p	UAGGGGA	0.833	TargetScan Human	High (predicted)	PTCHD3
hsa-miR-6824-5p	UAGGGGA	0.833	TargetScan Human	High (predicted)	HIGD1B
hsa-miR-6824-5p	UAGGGGA	0.833	TargetScan Human	High (predicted)	GOLGA7
hsa-miR-6824-5p	UAGGGGA	0.833	TargetScan Human	High (predicted)	HIST1H4I
hsa-miR-6824-5p	UAGGGGA	0.833	TargetScan Human	High (predicted)	LINC02873
hsa-miR-6824-5p	UAGGGGA	0.833	TargetScan Human	High (predicted)	TRIM44
hsa-miR-6824-5p	UAGGGGA	0.833	TargetScan Human	High (predicted)	HOATZ
hsa-miR-6824-5p	UAGGGGA	0.833	TargetScan Human	High (predicted)	CLDN12
hsa-miR-6824-5p	UAGGGGA	0.833	TargetScan Human	High (predicted)	DERL2
hsa-miR-6824-5p	UAGGGGA	0.833	TargetScan Human	High (predicted)	HOXA7
hsa-miR-6824-5p	UAGGGGA	0.833	TargetScan Human	High (predicted)	ZNF566
hsa-miR-6824-5p	UAGGGGA	0.833	TargetScan Human	High (predicted)	ABCG4
hsa-miR-6824-5p	UAGGGGA	0.833	TargetScan Human	High (predicted)	COL10A1
hsa-miR-6824-5p	UAGGGGA	0.833	TargetScan Human	High (predicted)	DKFZP434E1119
hsa-miR-6824-5p	UAGGGGA	0.833	TargetScan Human	High (predicted)	GLS
hsa-miR-6824-5p	UAGGGGA	0.833	TargetScan Human	High (predicted)	NIPSNAP1
hsa-miR-6824-5p	UAGGGGA	0.833	TargetScan Human	High (predicted)	GGACT
hsa-miR-6824-5p	UAGGGGA	0.833	TargetScan Human	High (predicted)	SLC45A3
hsa-miR-6824-5p	UAGGGGA	0.833	TargetScan Human	High (predicted)	SORD
hsa-miR-6824-5p	UAGGGGA	0.833	TargetScan Human	High (predicted)	SPDYE1
hsa-miR-6824-5p	UAGGGGA	0.833	TargetScan Human	High (predicted)	SAPCD1
hsa-miR-6824-5p	UAGGGGA	0.833	TargetScan Human	High (predicted)	LGALS4
hsa-miR-6824-5p	UAGGGGA	0.833	TargetScan Human	High (predicted)	PSG9
hsa-miR-6824-5p	UAGGGGA	0.833	TargetScan Human	High (predicted)	HSF5
hsa-miR-6824-5p	UAGGGGA	0.833	TargetScan Human	High (predicted)	PIP5KL1
hsa-miR-6824-5p	UAGGGGA	0.833	TargetScan Human	High (predicted)	TYR
hsa-miR-6824-5p	UAGGGGA	0.833	TargetScan Human	High (predicted)	GPR26
hsa-miR-6824-5p	UAGGGGA	0.833	TargetScan Human	High (predicted)	HMGA1
hsa-miR-6824-5p	UAGGGGA	0.833	TargetScan Human	High (predicted)	SLC18B1
hsa-miR-6824-5p	UAGGGGA	0.833	TargetScan Human	High (predicted)	TMEM106B
hsa-miR-6824-5p	UAGGGGA	0.833	TargetScan Human	High (predicted)	CLIC4
hsa-miR-6824-5p	UAGGGGA	0.833	TargetScan Human	High (predicted)	SHISA7
hsa-miR-6824-5p	UAGGGGA	0.833	TargetScan Human	High (predicted)	AC068987.1
hsa-miR-6824-5p	UAGGGGA	0.833	TargetScan Human	High (predicted)	PRND
hsa-miR-6824-5p	UAGGGGA	0.833	TargetScan Human	High (predicted)	POLR3H
hsa-miR-6824-5p	UAGGGGA	0.833	TargetScan Human	High (predicted)	KCTD20
hsa-miR-6824-5p	UAGGGGA	0.833	TargetScan Human	High (predicted)	H1FNT
hsa-miR-6824-5p	UAGGGGA	0.833	TargetScan Human	High (predicted)	SLC17A7
hsa-miR-6824-5p	UAGGGGA	0.833	TargetScan Human	High (predicted)	ZNF563
hsa-miR-6824-5p	UAGGGGA	0.833	TargetScan Human	High (predicted)	PTPN22
hsa-miR-6824-5p	UAGGGGA	0.833	TargetScan Human	High (predicted)	LIN28A
hsa-miR-6824-5p	UAGGGGA	0.833	TargetScan Human	High (predicted)	LGALS13
hsa-miR-6824-5p	UAGGGGA	0.833	TargetScan Human	High (predicted)	CD3E
hsa-miR-6824-5p	UAGGGGA	0.833	TargetScan Human	High (predicted)	LHX9
hsa-miR-6824-5p	UAGGGGA	0.833	TargetScan Human	High (predicted)	ONECUT3
hsa-miR-6824-5p	UAGGGGA	0.833	TargetScan Human	High (predicted)	BACE1
hsa-miR-6824-5p	UAGGGGA	0.833	TargetScan Human	High (predicted)	KIAA0391
hsa-miR-6824-5p	UAGGGGA	0.833	TargetScan Human	High (predicted)	ARCN1
hsa-miR-6824-5p	UAGGGGA	0.833	TargetScan Human	High (predicted)	RNF41
hsa-miR-6824-5p	UAGGGGA	0.833	TargetScan Human	High (predicted)	PROX1
hsa-miR-6824-5p	UAGGGGA	0.833	TargetScan Human	High (predicted)	MDM1
hsa-miR-6824-5p	UAGGGGA	0.833	TargetScan Human	High (predicted)	OSTN
hsa-miR-6824-5p	UAGGGGA	0.833	TargetScan Human	High (predicted)	OAS2
hsa-miR-6824-5p	UAGGGGA	0.833	TargetScan Human	High (predicted)	RP11_739B231
hsa-miR-6824-5p	UAGGGGA	0.833	TargetScan Human	High (predicted)	NANOG
hsa-miR-6824-5p	UAGGGGA	0.833	TargetScan Human	High (predicted)	RBMX
hsa-miR-6824-5p	UAGGGGA	0.833	TargetScan Human	High (predicted)	CAMK2B
hsa-miR-6824-5p	UAGGGGA	0.833	TargetScan Human	High (predicted)	HCRTR1
hsa-miR-6824-5p	UAGGGGA	0.833	TargetScan Human	High (predicted)	SLCO1A2
hsa-miR-6824-5p	UAGGGGA	0.833	TargetScan Human	High (predicted)	OS9
hsa-miR-6824-5p	UAGGGGA	0.833	TargetScan Human	High (predicted)	SMAGP
hsa-miR-6824-5p	UAGGGGA	0.833	TargetScan Human	High (predicted)	NOVA2
hsa-miR-6824-5p	UAGGGGA	0.833	TargetScan Human	High (predicted)	JPH3
hsa-miR-6824-5p	UAGGGGA	0.833	TargetScan Human	High (predicted)	POU2F1
hsa-miR-6824-5p	UAGGGGA	0.833	TargetScan Human	High (predicted)	AGAP1
hsa-miR-6824-5p	UAGGGGA	0.833	TargetScan Human	High (predicted)	MEDAG
hsa-miR-6824-5p	UAGGGGA	0.833	TargetScan Human	High (predicted)	KRT76
hsa-miR-6824-5p	UAGGGGA	0.833	TargetScan Human	High (predicted)	INSM2
hsa-miR-6824-5p	UAGGGGA	0.833	TargetScan Human	High (predicted)	NCK2
hsa-miR-6824-5p	UAGGGGA	0.833	TargetScan Human	High (predicted)	C17orf102
hsa-miR-6824-5p	UAGGGGA	0.833	TargetScan Human	High (predicted)	S100P
hsa-miR-6824-5p	UAGGGGA	0.833	TargetScan Human	High (predicted)	SNX27
hsa-miR-6824-5p	UAGGGGA	0.833	TargetScan Human	High (predicted)	DKFZP761J1410
hsa-miR-6824-5p	UAGGGGA	0.833	TargetScan Human	High (predicted)	MT-ND4L
hsa-miR-6824-5p	UAGGGGA	0.833	TargetScan Human	High (predicted)	C11orf88
hsa-miR-6824-5p	UAGGGGA	0.833	TargetScan Human	High (predicted)	CCR7
hsa-miR-6824-5p	UAGGGGA	0.833	TargetScan Human	High (predicted)	KCNIP2
hsa-miR-6824-5p	UAGGGGA	0.833	TargetScan Human	High (predicted)	MAP2K1
hsa-miR-6824-5p	UAGGGGA	0.833	TargetScan Human	High (predicted)	URM1
hsa-miR-6824-5p	UAGGGGA	0.833	TargetScan Human	High (predicted)	SLC25A40
hsa-miR-6824-5p	UAGGGGA	0.833	TargetScan Human	High (predicted)	LOH12CR2
hsa-miR-6824-5p	UAGGGGA	0.833	TargetScan Human	High (predicted)	APPBP2
hsa-miR-6824-5p	UAGGGGA	0.833	TargetScan Human	High (predicted)	ZNF442
hsa-miR-6824-5p	UAGGGGA	0.833	TargetScan Human	High (predicted)	AC139426.2
hsa-miR-6824-5p	UAGGGGA	0.833	TargetScan Human	High (predicted)	RP1-32I10.10
hsa-miR-6824-5p	UAGGGGA	0.833	TargetScan Human	High (predicted)	TREML2
hsa-miR-6824-5p	UAGGGGA	0.833	TargetScan Human	High (predicted)	PRRG2
hsa-miR-6824-5p	UAGGGGA	0.833	TargetScan Human	High (predicted)	RNASE9
hsa-miR-6824-5p	UAGGGGA	0.833	TargetScan Human	High (predicted)	RELL1
hsa-miR-6824-5p	UAGGGGA	0.833	TargetScan Human	High (predicted)	C6orf223
hsa-miR-6824-5p	UAGGGGA	0.833	TargetScan Human	High (predicted)	AK8
hsa-miR-6824-5p	UAGGGGA	0.833	TargetScan Human	High (predicted)	H1-7
hsa-miR-6824-5p	UAGGGGA	0.833	TargetScan Human	High (predicted)	OAS1
hsa-miR-6824-5p	UAGGGGA	0.833	TargetScan Human	High (predicted)	S100A7A
hsa-miR-6824-5p	UAGGGGA	0.833	TargetScan Human	High (predicted)	TP63
hsa-miR-6824-5p	UAGGGGA	0.833	TargetScan Human	High (predicted)	C11orf44
hsa-miR-6824-5p	UAGGGGA	0.833	TargetScan Human	High (predicted)	EPYC
hsa-miR-6824-5p	UAGGGGA	0.833	TargetScan Human	High (predicted)	UBL4B
hsa-miR-6824-5p	UAGGGGA	0.833	TargetScan Human	High (predicted)	MT-ATP6
hsa-miR-6824-5p	UAGGGGA	0.833	TargetScan Human	High (predicted)	NR2C2AP
hsa-miR-6824-5p	UAGGGGA	0.833	TargetScan Human	High (predicted)	LOXL3
hsa-miR-6824-5p	UAGGGGA	0.833	TargetScan Human	High (predicted)	ANKRD52
hsa-miR-6824-5p	UAGGGGA	0.833	TargetScan Human	High (predicted)	PDE5A
hsa-miR-6824-5p	UAGGGGA	0.833	TargetScan Human	High (predicted)	RAB42
hsa-miR-6824-5p	UAGGGGA	0.833	TargetScan Human	High (predicted)	SV2C
hsa-miR-6824-5p	UAGGGGA	0.833	TargetScan Human	High (predicted)	CBLN2
hsa-miR-6824-5p	UAGGGGA	0.833	TargetScan Human	High (predicted)	PDK2
hsa-miR-6824-5p	UAGGGGA	0.833	TargetScan Human	High (predicted)	DBNDD2
hsa-miR-6824-5p	UAGGGGA	0.833	TargetScan Human	High (predicted)	RP1_32I1010
hsa-miR-6824-5p	UAGGGGA	0.833	TargetScan Human	High (predicted)	FKBP7
hsa-miR-6824-5p	UAGGGGA	0.833	TargetScan Human	High (predicted)	CALM1 (includes others)
hsa-miR-6824-5p	UAGGGGA	0.833	TargetScan Human	High (predicted)	PRORP
hsa-miR-6824-5p	UAGGGGA	0.833	TargetScan Human	High (predicted)	SHISA9
hsa-miR-6824-5p	UAGGGGA	0.833	TargetScan Human	High (predicted)	ARPC4
hsa-miR-6824-5p	UAGGGGA	0.833	TargetScan Human	High (predicted)	CAMK2A
hsa-miR-6824-5p	UAGGGGA	0.833	TargetScan Human	High (predicted)	SNN
hsa-miR-6824-5p	UAGGGGA	0.833	TargetScan Human	High (predicted)	GOLGA8K (includes others)
hsa-miR-6824-5p	UAGGGGA	0.833	TargetScan Human	High (predicted)	AGTR2
hsa-miR-6824-5p	UAGGGGA	0.833	TargetScan Human	High (predicted)	ISLR
hsa-miR-6824-5p	UAGGGGA	0.833	TargetScan Human	High (predicted)	TGFA
hsa-miR-6824-5p	UAGGGGA	0.833	TargetScan Human	High (predicted)	CALM1
hsa-miR-6824-5p	UAGGGGA	0.833	TargetScan Human	High (predicted)	PLA2G2C
hsa-miR-6824-5p	UAGGGGA	0.833	TargetScan Human	High (predicted)	GIPR
hsa-miR-6824-5p	UAGGGGA	0.833	TargetScan Human	High (predicted)	VPS4A
hsa-miR-6824-5p	UAGGGGA	0.833	TargetScan Human	High (predicted)	C1orf43
hsa-miR-6824-5p	UAGGGGA	0.833	TargetScan Human	High (predicted)	ZNF214
hsa-miR-6824-5p	UAGGGGA	0.833	TargetScan Human	High (predicted)	NDN
hsa-miR-6824-5p	UAGGGGA	0.833	TargetScan Human	High (predicted)	BANF1
hsa-miR-6824-5p	UAGGGGA	0.833	TargetScan Human	High (predicted)	COPS7A
hsa-miR-6824-5p	UAGGGGA	0.833	TargetScan Human	High (predicted)	GFRA4
hsa-miR-6824-5p	UAGGGGA	0.833	TargetScan Human	High (predicted)	PLPPR2
hsa-miR-6824-5p	UAGGGGA	0.833	TargetScan Human	High (predicted)	ARL8A
hsa-miR-6824-5p	UAGGGGA	0.833	TargetScan Human	High (predicted)	SPDYE3
hsa-miR-6824-5p	UAGGGGA	0.833	TargetScan Human	High (predicted)	GCFC2
hsa-miR-6824-5p	UAGGGGA	0.833	TargetScan Human	High (predicted)	C11orf87
hsa-miR-6824-5p	UAGGGGA	0.833	TargetScan Human	High (predicted)	EMILIN3
hsa-miR-6824-5p	UAGGGGA	0.833	TargetScan Human	High (predicted)	HOXC6
hsa-miR-6824-5p	UAGGGGA	0.833	TargetScan Human	High (predicted)	TCF23
hsa-miR-6824-5p	UAGGGGA	0.833	TargetScan Human	High (predicted)	PRM2
hsa-miR-6824-5p	UAGGGGA	0.833	TargetScan Human	High (predicted)	STK35
hsa-miR-6824-5p	UAGGGGA	0.833	TargetScan Human	High (predicted)	MAP3K13
hsa-miR-6824-5p	UAGGGGA	0.833	TargetScan Human	High (predicted)	CYP27B1
hsa-miR-6824-5p	UAGGGGA	0.833	TargetScan Human	High (predicted)	SASH3
hsa-miR-6824-5p	UAGGGGA	0.833	TargetScan Human	High (predicted)	SRSF4
Supplementary Table 2. Differentially expressed miRNAs (DEMs) and their targets
