# Supplementary material for: Differential microRNA profiles in elderly males with seborrheic dermatitis
Source: Sci Rep. 2022 Dec 8;12:21241. doi: 10.1038/s41598-022-24383-3 (PMC9732001; doi:10.1038/s41598-022-24383-3)
Supplement: Supplementary file 3 — Supplementary Table 3. [file 41598_2022_24383_MOESM3_ESM.xlsx]

## Sheet: Table S3. Functional enrichment
source	term_name	term_id	adjusted_p_value	negative_log10_of_adjusted_p_value	term_size	query_size	intersection_size	effective_domain_size	intersections
KEGG	Epstein-Barr virus infection	KEGG:05169	0.000220197	3.65719	152	721	24	13370	MAP2K7,MAPK13,BCL2,BCL2L11,CCND1,CDKN1A,E2F1,E2F2,E2F3,JAK1,RB1,STAT3,TNF,VIM,IRF9,GADD45G,HLA-DOA,MAP2K4,RIPK1,SKP2,CD3E,OAS1,OAS2,IL6
KEGG	Hepatitis B	KEGG:05161	0.000233616	3.6315	132	721	22	13370	MAP2K7,MAPK13,PTK2B,BCL2,CDKN1A,CREB1,CXCL8,E2F1,E2F2,E2F3,EGR2,JAK1,RB1,STAT3,TGFBR2,TNF,BAD,CREB3L1,MAP2K4,MAP2K1,IL6,TLR3
KEGG	Kaposi sarcoma-associated herpesvirus infection	KEGG:05167	0.000473446	3.32473	148	721	23	13370	MAP2K7,MAPK13,TCF7,CCND1,CDKN1A,CREB1,CXCL8,E2F1,E2F2,E2F3,JAK1,MICA,RB1,STAT3,VEGFA,IRF9,PPP3R1,MAP2K4,CALM1,MAP2K1,GNB3,IL6,TLR3
KEGG	Pancreatic cancer	KEGG:05212	0.000822261	3.08499	65	721	14	13370	CCND1,CDKN1A,E2F1,E2F2,E2F3,JAK1,RB1,STAT3,TGFBR2,VEGFA,BAD,GADD45G,MAP2K1,TGFA
KEGG	Glioma	KEGG:05214	0.000992607	3.00322	66	721	14	13370	SHC2,CCND1,CDKN1A,E2F1,E2F2,E2F3,PTEN,RB1,GADD45G,CALM1,CAMK2A,CAMK2B,MAP2K1,TGFA
KEGG	Cellular senescence	KEGG:04218	0.00230689	2.63697	130	721	20	13370	MAPK13,CCND1,CDKN1A,CXCL8,E2F1,E2F2,E2F3,HIPK3,PTEN,RB1,RBL2,TGFBR2,E2F5,PPP3R1,SQSTM1,GADD45G,CALM1,MAP2K1,IL6,PPP1CB
KEGG	Prostate cancer	KEGG:05215	0.00231726	2.63503	80	721	15	13370	TCF7,BCL2,CCND1,CDKN1A,CREB1,E2F1,E2F2,E2F3,MMP3,PTEN,RB1,BAD,CREB3L1,MAP2K1,TGFA
KEGG	Bladder cancer	KEGG:05219	0.0104788	1.97969	36	721	9	13370	CCND1,CDKN1A,CXCL8,E2F1,E2F2,E2F3,RB1,VEGFA,MAP2K1
KEGG	Human T-cell leukemia virus 1 infection	KEGG:05166	0.0107171	1.96992	179	721	23	13370	CRTC1,CCND1,CDKN1A,CREB1,E2F1,E2F2,E2F3,EGR2,JAK1,PTEN,RB1,TGFBR2,TNF,PPP3R1,CREB3L1,HLA-DOA,IL2RA,KAT5,MAP2K4,CD3E,MAP2K1,IL6,EGR1
KEGG	Endocrine resistance	KEGG:01522	0.028308	1.54809	78	721	13	13370	MAPK13,SHC2,BCL2,CCND1,CDKN1A,E2F1,E2F2,E2F3,ESR1,NCOA3,RB1,BAD,MAP2K1
KEGG	TNF signaling pathway	KEGG:04668	0.0310104	1.50849	89	721	14	13370	DAB2IP,MAP2K7,MAPK13,CREB1,ITCH,MMP3,TNF,CXCL6,CREB3L1,MAP2K4,RIPK1,MAP2K1,IL6,CEBPB
KEGG	Human cytomegalovirus infection	KEGG:05163	0.031225	1.5055	180	721	22	13370	MAPK13,PTK2B,CCND1,CDKN1A,CREB1,CXCL8,E2F1,E2F2,E2F3,JAK1,RB1,STAT3,TNF,VEGFA,PPP3R1,CREB3L1,RIPK1,CALM1,MAP2K1,GNB3,IL10RB,IL6
KEGG	Chronic myeloid leukemia	KEGG:05220	0.0322857	1.49099	69	721	12	13370	SHC2,CCND1,CDKN1A,E2F1,E2F2,E2F3,RB1,RUNX1,TGFBR2,BAD,GADD45G,MAP2K1
KEGG	Melanoma	KEGG:05218	0.0356974	1.44736	60	721	11	13370	CCND1,CDKN1A,E2F1,E2F2,E2F3,PTEN,RB1,BAD,GADD45G,MAP2K1,FGF20
KEGG	Non-small cell lung cancer	KEGG:05223	0.0479983	1.31877	62	721	11	13370	CCND1,CDKN1A,E2F1,E2F2,E2F3,RB1,STAT3,BAD,GADD45G,MAP2K1,TGFA
REAC	Interleukin-4 and Interleukin-13 signaling	REAC:R-HSA-6785807	0.00416801	2.38007	93	721	17	13370	BCL2,CCND1,CDKN1A,CXCL8,JAK1,MMP3,S1PR1,STAT3,TNF,VEGFA,VIM,OSM,BCL6,NANOG,NDN,POU2F1,IL6
REAC	Cyclin D associated events in G1	REAC:R-HSA-69231	0.00900974	2.04529	37	721	10	13370	CCND1,CDKN1A,E2F1,E2F2,E2F3,RB1,RBL2,E2F5,UBC,SKP2
REAC	G1 Phase	REAC:R-HSA-69236	0.00900974	2.04529	37	721	10	13370	CCND1,CDKN1A,E2F1,E2F2,E2F3,RB1,RBL2,E2F5,UBC,SKP2
REAC	Aberrant regulation of mitotic G1/S transition in cancer due to RB1 defects	REAC:R-HSA-9659787	0.039615	1.40214	15	721	6	13370	CCND1,CDKN1A,E2F1,E2F2,E2F3,RB1
REAC	Defective binding of RB1 mutants to E2F1,(E2F2, E2F3)	REAC:R-HSA-9661069	0.039615	1.40214	15	721	6	13370	CCND1,CDKN1A,E2F1,E2F2,E2F3,RB1
WP	Galanin receptor pathway	WP:WP4970	0.00144854	2.83907	21	721	8	13370	BCL2L11,CDKN1A,CREB1,PPARG,VEGFA,VAMP2,CRP,IL6
WP	Pancreatic adenocarcinoma pathway	WP:WP4263	0.0020778	2.6824	76	721	15	13370	CCND1,CDKN1A,E2F1,E2F2,E2F3,JAK1,PAK5,RB1,STAT3,TGFBR2,VEGFA,BAD,GADD45G,MAP2K1,TGFA
WP	Melanoma	WP:WP4685	0.00485481	2.31383	63	721	13	13370	SHC2,CCND1,CDKN1A,CREB1,E2F1,E2F2,E2F3,PTEN,RB1,BAD,GADD45G,CALM1,MAP2K1
WP	G1 to S cell cycle control	WP:WP45	0.00727589	2.13811	48	721	11	13370	CCND1,CDKN1A,CREB1,E2F1,E2F2,E2F3,RB1,CCNG2,CREB3L1,MCM5,ORC3
WP	Photodynamic therapy-induced AP-1 survival signaling	WP:WP3611	0.017656	1.75311	44	721	10	13370	MAP2K7,MAPK13,BCL2,BCL2L11,CCND1,CDKN1A,RB1,TNF,MAP2K4,IL6
WP	Hepatitis B infection	WP:WP4666	0.0177434	1.75096	122	721	18	13370	MAP2K7,MAPK13,PTK2B,BCL2,CDKN1A,CREB1,CXCL8,EGR2,JAK1,STAT3,TGFBR2,TNF,BAD,CREB3L1,MAP2K4,MAP2K1,IL6,TLR3
WP	IL-7 signaling pathway	WP:WP205	0.0286163	1.54339	23	721	7	13370	PTK2B,CCND1,JAK1,STAT3,BAD,IL2RA,MAP2K1
WP	Overlap between signal transduction pathways contributing to LMNA laminopathies	WP:WP4879	0.0382824	1.417	48	721	10	13370	TCF7,CDKN1A,E2F1,PPARG,RB1,CTSK,TARBP2,HMGA2,NAP1L1,CEBPB
WP	Adipogenesis	WP:WP236	0.045583	1.3412	109	721	16	13370	GATA2,CDKN1A,CREB1,E2F1,EGR2,MEF2D,PPARG,RB1,RBL2,STAT3,TNF,OSM,HMGA1,NDN,IL6,CEBPB
Supplementary Table 3. Functional enrichment analysis for targets of DEMs
